# Supplementary material for: Transcriptomic coordination at hepatic steatosis indicates robust immune cell engagement prior to inflammation
Source: BMC Genomics. 2021 Jun 16;22:454. doi: 10.1186/s12864-021-07784-y (PMC8210377; doi:10.1186/s12864-021-07784-y)
Supplement: Supplementary file 1 — Additional file 1: Supplementary Table 1. Pc values for each gene derived from the comparison of NS and C groups. [file 12864_2021_7784_MOESM1_ESM.xlsx]

## Sheet: Legend
Supplementary Table 1. Pc values for each gene derived from the comparison of NS and C groups

## Sheet: Nonsteatosis vs Control
Pc values of NS vs C
	Pc
Rhobtb1	-0.430282
Gpr61	-0.427452
Nifk	-0.424332
Tnfsf14	-0.417453
Patl2	-0.416491
Nudt9	-0.414333
Cdh24	-0.407274
Pbx1	-0.406333
Ncf1	-0.405815
Dcstamp	-0.404323
Gm26175	-0.404323
Rab4a	-0.399485
Gm23245	-0.395005
Cdc25a	-0.39481
Mn1	-0.394671
Zfp711	-0.394076
Zfp142	-0.392583
Zfp521	-0.38714
Sertad3	-0.385086
Pinx1	-0.383979
Aqp5	-0.381405
Snx32	-0.379821
Gpr141b	-0.379095
Mab21l2	-0.373803
Actr5	-0.373785
Ahi1	-0.372645
Galnt7	-0.371051
Coch	-0.371002
Abcg4	-0.370864
Car4	-0.370864
Hist1h2bk	-0.370864
Mir199a-2	-0.370864
Mir26b	-0.370864
Nmu	-0.370864
Scn1a	-0.370864
Kdm6b	-0.369608
Kif23	-0.369284
Lrrc30	-0.363868
Robo1	-0.362031
Metrnl	-0.361788
Zpbp	-0.361685
SNORD33	-0.358739
Sdsl	-0.358188
Cd48	-0.358107
Ctse	-0.357273
Tspan2	-0.357048
Ccdc138	-0.356501
Lmo2	-0.355339
Tmem192	-0.353924
Alpk2	-0.353308
AB124611	-0.351177
Enho	-0.350911
Midn	-0.350255
Decr2	-0.349627
Ntrk3	-0.349626
Nek5	-0.349253
Pbdc1	-0.346486
Foxo3	-0.346321
Ly9	-0.344749
Trac	-0.34353
Il18	-0.343433
Rassf2	-0.342443
Chka	-0.342436
Thap4	-0.338192
Gdf11	-0.337768
Cenpn	-0.337648
Prepl	-0.337622
Pde7b	-0.336333
Rpusd3	-0.336037
Sdcbp	-0.335993
Fkbp8	-0.33556
Dkk3	-0.335389
Clec9a	-0.334559
Slc2a6	-0.334408
Adam8	-0.334307
Rpusd2	-0.333505
Gria4	-0.333042
H2-M5	-0.332388
Cers6	-0.332336
Tlr8	-0.332118
Ptpn22	-0.331718
Mesp2	-0.331371
Snora43	-0.331088
Gk	-0.331063
Trpc3	-0.331012
Hrc	-0.33043
Irx5	-0.330088
Nbea	-0.3299
Cd96	-0.329708
Magix	-0.329375
Plcg2	-0.329192
Ptpro	-0.328448
Fam122a	-0.328187
Igfbp4	-0.327803
Gprc5a	-0.326457
Sparc	-0.325797
Arid4b	-0.324488
Tmem173	-0.324017
Bmyc	-0.323821
Pelp1	-0.322954
Mpst	-0.322186
Mrpl38	-0.321432
Ebpl	-0.321234
Csnk1g3	-0.321135
Loxl2	-0.320357
Rbl1	-0.319998
Iars2	-0.319701
Akr1c19	-0.31885
Copz2	-0.318636
Sall4	-0.318602
Ube2cbp	-0.317976
Timm21	-0.317664
Ccser1	-0.316439
Gzmm	-0.316409
Tango6	-0.315994
Fam219a	-0.315801
Xkr6	-0.315453
Galnt1	-0.315292
Sncg	-0.315121
Mkx	-0.31328
Bst2	-0.31224
Trmu	-0.312055
Clec4d	-0.312023
Tppp2	-0.311872
Wdr73	-0.311484
Mta1	-0.311387
Tspan13	-0.310776
Bin1	-0.310527
Mrgprf	-0.310523
Pop7	-0.310227
Nos3	-0.310036
Sgsm3	-0.309955
Acsm2	-0.309404
Ppp6c	-0.309314
Ovol2	-0.309305
Cd6	-0.308776
Map3k8	-0.308713
Cyp4f18	-0.308295
Galk2	-0.308084
Ifnlr1	-0.308073
Btk	-0.307837
Cep85l	-0.307257
Nabp2	-0.307211
Nipa2	-0.307199
Neil1	-0.307156
Kctd13	-0.306347
Reck	-0.304565
4930544D05Rik	-0.304342
Map4k1	-0.3039
Nol4l	-0.30388
1700037H04Rik	-0.303814
Gngt2	-0.30327
Padi4	-0.303032
Lama1	-0.302961
Sytl1	-0.302621
Serp1	-0.302401
Zfp799	-0.302013
Slc5a2	-0.301678
Prdm6	-0.301074
Cdadc1	-0.300926
Srprb	-0.300797
Ncbp3	-0.300587
Nfkbiz	-0.299789
Brca2	-0.299642
Fzd9	-0.299287
Cxcl9	-0.298876
Tle3	-0.298698
Gata3	-0.298324
Zbtb16	-0.298031
Zfp879	-0.29795
Itih2	-0.297757
Tmie	-0.297721
Cav1	-0.297585
Zfpl1	-0.297487
Acy1	-0.297301
Rbfa	-0.297131
Nans	-0.296875
Tmed6	-0.296702
Ssr3	-0.296295
Anxa5	-0.295984
Atl2	-0.294831
Aplnr	-0.294488
Il10ra	-0.294138
Socs2	-0.293971
Slc16a12	-0.293859
Pex7	-0.293623
BC055324	-0.293335
Zfp276	-0.292872
Slc27a5	-0.292561
Kras	-0.292013
Hpn	-0.291879
Afm	-0.291738
Slco3a1	-0.291415
Tmod4	-0.291305
Cacnb4	-0.291146
Mrm2	-0.291042
Hspbp1	-0.290671
Ezr	-0.290608
Ccdc173	-0.28998
Cabp5	-0.289746
D16Ertd472e	-0.289671
Il20rb	-0.288988
Spag1	-0.288243
Cct2	-0.288196
Mrs2	-0.288116
Susd2	-0.28748
Ccsap	-0.2874
Kcnk6	-0.287387
Taz	-0.287219
Dram1	-0.287193
Cd52	-0.287149
Rpap2	-0.286876
Ano4	-0.286621
Nrn1l	-0.286517
Trib2	-0.286394
Rab35	-0.286228
Ccdc174	-0.286083
Disp1	-0.28572
Ltv1	-0.28547
Spata21	-0.285307
Prdm16	-0.284964
Otub2	-0.284621
Gm17364	-0.283882
Cpz	-0.283825
Necab3	-0.283178
Adamtsl2	-0.283065
Chst7	-0.282928
Rtel1	-0.282878
Arl2bp	-0.282332
Spaca5	-0.282162
Slc13a3	-0.282018
Mef2d	-0.28183
Zap70	-0.281788
Scgb1c1	-0.28177
Acd	-0.281717
Tspan6	-0.281654
Dnah2	-0.28145
Lrp3	-0.281448
Nrarp	-0.2809
Zfp575	-0.280798
Spout1	-0.280571
Uba5	-0.280487
Ccdc125	-0.280418
Fbxo48	-0.280277
Stom	-0.279894
Fam167a	-0.279887
Pgm2l1	-0.279804
Gpbp1l1	-0.279711
Clba1	-0.279665
Adam22	-0.279529
Gm22767	-0.279262
Ttll2	-0.279171
Ric8b	-0.279148
Lilra5	-0.278958
Nfe2	-0.278802
Prex2	-0.278779
BC005624	-0.27853
Camk1	-0.278503
Rab7b	-0.278348
Ube2q2	-0.277956
Retreg1	-0.27793
Il2ra	-0.277158
Tigd5	-0.277027
Poll	-0.276987
Cenpw	-0.276678
Cfp	-0.27657
Ddx55	-0.276468
Pdgfb	-0.276245
Thap2	-0.27614
Tcirg1	-0.276098
Gps2	-0.276048
Etnk2	-0.275899
Tacc3	-0.275843
Hoxb4	-0.2755
Dlgap4	-0.275496
Slc16a10	-0.27518
Syt17	-0.274517
Ntrk2	-0.274448
Spc25	-0.274347
Npffr2	-0.274085
Ndc80	-0.273328
Mfsd5	-0.27318
Sh3tc2	-0.273101
Slc1a5	-0.273078
Cdc20	-0.272585
Cnksr2	-0.272216
Nprl2	-0.272199
Pwp2	-0.271941
Srsf9	-0.271869
Igsf8	-0.271675
Klk8	-0.2715
Kcnj2	-0.271284
Dock10	-0.271237
Nbdy	-0.271034
Taldo1	-0.270932
Fbxo33	-0.270758
Esco2	-0.270483
Adrb1	-0.270455
Ehd2	-0.270176
Ncapg2	-0.26979
Tslp	-0.269547
Mettl25	-0.269505
Tm4sf5	-0.269443
Gpr89	-0.269003
Slamf1	-0.268934
N4bp3	-0.268725
Nkd1	-0.268664
Psmb11	-0.268378
Gpt	-0.268361
Gm24455	-0.268161
Nuf2	-0.268024
Il7r	-0.267754
Mir29c	-0.267713
Usp30	-0.267546
Smim20	-0.267416
Kynu	-0.267413
Plppr3	-0.26709
Nfib	-0.26672
Aldoa	-0.266691
Fut7	-0.266691
Ccdc122	-0.266181
Dact3	-0.26616
Fjx1	-0.266105
1810037I17Rik	-0.265693
Nrxn1	-0.265594
Cars2	-0.265216
Gm27867	-0.265086
Igfbp5	-0.265011
Armcx4	-0.264827
Ribc1	-0.264586
Dhx35	-0.26428
Ccdc89	-0.264055
Fgf22	-0.264055
Mfsd3	-0.263803
Tmem67	-0.263494
Abtb1	-0.26344
Yrdc	-0.263193
Alms1	-0.263116
Rpl3l	-0.263076
Tctn1	-0.262743
Fanca	-0.262626
Casz1	-0.26151
Ptprcap	-0.261347
Clec5a	-0.261318
Ada	-0.26113
Bcar1	-0.261077
Vps16	-0.260796
Cd7	-0.260608
Lrmda	-0.26021
Ptcd2	-0.260033
Slc12a4	-0.259827
Ctsa	-0.259512
Pdp1	-0.259293
Naif1	-0.259023
Rfc3	-0.258598
Pomc	-0.258559
Ccdc51	-0.25854
Ndn	-0.258506
Ulk1	-0.258401
Insyn1	-0.257781
Dysf	-0.257776
Nnat	-0.257599
Elavl1	-0.257576
Aadat	-0.257541
Ap1s2	-0.257445
Mtbp	-0.257295
Art3	-0.257264
Cmah	-0.257238
Ddost	-0.257081
Slc25a42	-0.256996
Uhrf1	-0.256935
Scube1	-0.256806
Pygm	-0.256596
Mgp	-0.256549
Aaas	-0.256296
Pgr	-0.256265
Aatf	-0.256091
Ntn4	-0.256071
Ing5	-0.255691
Senp8	-0.255483
Cox4i2	-0.255354
Thsd4	-0.255174
Kat5	-0.255149
Nrcam	-0.255147
Gm25492	-0.254551
Hace1	-0.254416
Rps6ka6	-0.254304
Selp	-0.254049
Cryzl1	-0.253982
Dnajc17	-0.253834
Lgr6	-0.253435
Rap1b	-0.253362
Pus3	-0.253353
Abcd4	-0.253024
2310057M21Rik	-0.252816
Chl1	-0.252075
Farsb	-0.251562
Fancf	-0.251128
Mettl18	-0.250948
Gtf2h4	-0.250236
Rit1	-0.249899
Vnn3	-0.249718
Tmem203	-0.249689
Trappc13	-0.249554
Kctd11	-0.249498
Strip2	-0.249177
Sgsm2	-0.249019
Xkr8	-0.248962
Tsga10	-0.248871
Plgrkt	-0.248802
Slc17a3	-0.248633
Spg11	-0.248546
Cd3d	-0.248383
Plekhf1	-0.248357
Borcs6	-0.248355
Scara3	-0.248319
Ppig	-0.248183
Tlr12	-0.24736
Zfp653	-0.247121
Ddx27	-0.247024
Nsmce2	-0.246989
Prss48	-0.246917
Ighg3	-0.246787
Chil1	-0.246759
Cxxc1	-0.246583
Pmpcb	-0.246333
Pex11b	-0.246268
Sergef	-0.24623
Ccl5	-0.246124
Cpped1	-0.246043
Ltbp3	-0.245865
Slc6a6	-0.245511
Abca4	-0.245401
Fgd1	-0.245389
Pcbp4	-0.245259
Pdxp	-0.245233
Cavin2	-0.245221
Y_RNA	-0.245162
Cyp2j13	-0.24453
Tti2	-0.244162
Vcan	-0.243957
Arhgap30	-0.243643
Rgs10	-0.243618
Ophn1	-0.243385
Zfp628	-0.243062
Slc15a3	-0.242613
Tmem175	-0.241957
Syt12	-0.241841
Oit3	-0.241423
Tmem132a	-0.241311
Snx17	-0.241275
Mrpl11	-0.241128
Fgfr1	-0.24099
Hs6st2	-0.240592
Mmab	-0.240311
2610301B20Rik	-0.240174
Tmem158	-0.240105
Cryaa	-0.239578
Rusc2	-0.239487
Prkcd	-0.239316
Pabpc4	-0.239287
Mocos	-0.239155
B3galt4	-0.239135
Fbxw9	-0.239071
Cdk5r1	-0.238939
Nle1	-0.238913
Skiv2l	-0.238608
Ralgds	-0.238565
Oxtr	-0.2384
Fastk	-0.238152
Stc2	-0.237955
Abca7	-0.237833
Pde7a	-0.237699
Rab3d	-0.237533
Rimbp2	-0.237342
Prss53	-0.237094
Pak1	-0.237094
Gjb4	-0.236909
Stoml2	-0.236396
Htra1	-0.236377
Map3k7cl	-0.236375
Taf13	-0.235842
Sstr2	-0.235504
C2cd4d	-0.235461
Noxa1	-0.235076
Trnau1ap	-0.234946
Efna2	-0.234886
Zbtb22	-0.234833
Cby1	-0.234749
Ppcs	-0.234703
Pcgf5	-0.234691
2210016L21Rik	-0.234493
Fcer1g	-0.234314
1110008P14Rik	-0.234314
Klrk1	-0.234249
Dusp12	-0.233986
Terf1	-0.233897
Mmachc	-0.233883
Nudt19	-0.23388
Cenpp	-0.23363
Kcnma1	-0.233515
Agpat4	-0.233492
Cct6a	-0.233225
Pik3c3	-0.233122
Cox18	-0.232607
Meox2	-0.232286
Rfx2	-0.232185
Slc7a6	-0.231975
Slc16a6	-0.23193
Psmd14	-0.231852
Nudt2	-0.231831
Pacsin3	-0.231754
Rcsd1	-0.231625
Chpf2	-0.23162
Cdk9	-0.231468
Rab37	-0.231434
Hbegf	-0.231413
Hoxc11	-0.23116
Afg3l2	-0.231018
Idh3a	-0.231014
Lrrd1	-0.23098
Tbc1d25	-0.230874
Tcf19	-0.230753
Sdhd	-0.230672
Mtfmt	-0.23059
Npas1	-0.230343
Agpat2	-0.230238
Hnrnpl	-0.230136
Ptp4a2	-0.230056
Ado	-0.229856
Zc3h8	-0.229806
Gm5767	-0.229614
Gm24313	-0.229355
Taok3	-0.229293
Lin7a	-0.229111
Ocstamp	-0.229094
S100a9	-0.229026
Sowaha	-0.229009
Osbp2	-0.229002
Sirt2	-0.228814
Tstd3	-0.228647
Fam131c	-0.228456
F8a	-0.228238
Sh2d1a	-0.228001
Zfp961	-0.227798
Fcgr4	-0.227188
Fmo3	-0.227158
Npff	-0.227026
Glis3	-0.226914
Was	-0.226841
Rgs9bp	-0.226826
Jag2	-0.226482
Ddr2	-0.226421
Itgb7	-0.226387
Gm27762	-0.226206
Ell	-0.22588
Fdxacb1	-0.225856
Gm27457	-0.225712
Mthfd1l	-0.225465
Slc4a11	-0.225399
Pnkp	-0.225346
Socs3	-0.225096
Lmln	-0.225036
2010300C02Rik	-0.224953
Pde1c	-0.224789
Tm4sf19	-0.224396
Med7	-0.224188
Vipr1	-0.224088
Nkapd1	-0.224073
Spa17	-0.224057
Fads2	-0.224015
Rhov	-0.224011
Med10	-0.22385
R3hdml	-0.223736
Lpin1	-0.223402
B3glct	-0.223161
Dbr1	-0.2231
Rhod	-0.22273
Evi2a	-0.222551
Tbc1d17	-0.222284
Usp25	-0.222141
Lpxn	-0.222119
Kcna5	-0.221994
Mgmt	-0.221838
Rnps1	-0.221716
Ube2g2	-0.221677
Ptpa	-0.221456
Pam	-0.221443
Adgrf1	-0.221427
Rtf1	-0.221426
Mir378a	-0.221334
Tmprss7	-0.221264
Pxylp1	-0.221234
Ociad2	-0.221185
Zfp654	-0.221175
Carmil1	-0.221156
Qpctl	-0.221095
Car5a	-0.221052
Bod1l	-0.220938
Cyb5d2	-0.220913
Dnajc27	-0.220732
Tmigd1	-0.220597
Med27	-0.220596
SNORD42	-0.220525
Lzts1	-0.220492
Nrip3	-0.220373
Zfand4	-0.220215
Frrs1	-0.220145
Tex43	-0.220025
Vrk3	-0.219945
Tmem151b	-0.219693
Trub1	-0.219414
Lama2	-0.21936
Nudc	-0.219308
Kcnu1	-0.219199
Cenps	-0.219134
Rundc3a	-0.219048
Cdip1	-0.218897
Ogdhl	-0.218846
Pqlc2	-0.218646
Ica1	-0.218646
Car2	-0.218634
Shfl	-0.218605
Whamm	-0.218398
Klre1	-0.218071
Mylk3	-0.217971
Pycard	-0.217838
Nav1	-0.217719
Trbv19	-0.217616
Supv3l1	-0.217558
Lmod1	-0.217516
Marveld2	-0.217182
Zfp639	-0.217159
Ajm1	-0.217054
Frem2	-0.216576
Ogfod3	-0.216335
Gbgt1	-0.215932
Rilp	-0.215228
Ralbp1	-0.215092
Etf1	-0.214947
Dhx34	-0.214769
Krt19	-0.214724
Aif1	-0.214679
Ttc13	-0.21465
Dclre1a	-0.214559
Cage1	-0.214468
Slc22a23	-0.214327
Glrx	-0.214212
Lpin2	-0.214204
Ano9	-0.21394
Slc22a14	-0.213788
Tppp	-0.21361
Abhd10	-0.213595
Ggnbp2	-0.213459
Plod2	-0.213305
Capg	-0.213249
Gas8	-0.213207
Noc4l	-0.213068
Cxcl1	-0.21305
Gm22488	-0.212928
2700062C07Rik	-0.212586
Tfap2a	-0.212555
Runx2	-0.212546
Tcea1	-0.212358
Espl1	-0.212213
Fbxo39	-0.211848
Adamts9	-0.211764
Srd5a2	-0.211763
0610012G03Rik	-0.211361
Gchfr	-0.211093
Pgap1	-0.211007
Ubxn11	-0.210969
Mpp1	-0.210918
Tcfl5	-0.21052
Ncs1	-0.210514
Cdk6	-0.210496
Tsc22d4	-0.210131
Brd3os	-0.209942
Gramd3	-0.20982
Fcer2a	-0.209772
Hnrnpa3	-0.209694
Mcoln2	-0.209576
Gm23034	-0.209565
Nr2c1	-0.209455
Rpp25l	-0.209181
Card10	-0.209023
Gm973	-0.208957
Col10a1	-0.208952
Nrg2	-0.208883
Fus	-0.208562
Mafg	-0.208555
Pbld1	-0.208548
Serhl	-0.208545
Ppil1	-0.208472
Fam92a	-0.208444
Slc2a10	-0.20838
Sec14l1	-0.208178
Ube2l6	-0.208039
Zfat	-0.207997
Igkc	-0.207824
Rprd1a	-0.207746
Fopnl	-0.207654
Anapc4	-0.207332
Slc52a2	-0.207269
Tab1	-0.207248
2610318N02Rik	-0.207239
Tbx20	-0.207016
Cep131	-0.206936
Lyl1	-0.206929
Zfp511	-0.206926
Ankzf1	-0.206857
Katnb1	-0.206831
Nudt16l1	-0.206788
Igf1r	-0.206746
Apobec1	-0.206731
Gnai1	-0.206715
Gm23442	-0.206662
Zfp2	-0.206646
Ccr1	-0.206379
Prr16	-0.206358
Brms1	-0.206204
Tmem91	-0.206153
Ndufaf4	-0.205866
Prkcsh	-0.205836
Tssk5	-0.20577
Reps1	-0.205588
Pkhd1l1	-0.205462
Cd82	-0.205184
Inpp1	-0.205047
Ing1	-0.20471
Il4i1	-0.20407
Tbp	-0.203776
Sar1a	-0.203655
SNORD62	-0.203635
Prr15l	-0.203567
Thg1l	-0.203454
Ccpg1os	-0.203357
Zfp532	-0.203159
Rnasel	-0.203158
Zbtb7c	-0.203036
Trip6	-0.202551
Triqk	-0.202482
D130043K22Rik	-0.202459
Wnt4	-0.202052
Pgp	-0.201955
Prorp	-0.20193
Dcdc2a	-0.201869
Tjap1	-0.20131
Aurkc	-0.201215
Sytl5	-0.201192
Snai1	-0.201031
Cldn7	-0.200807
Bpgm	-0.200785
Jdp2	-0.200736
Tns4	-0.200691
Fcrl5	-0.200471
2300009A05Rik	-0.2003
Aldh2	-0.200216
Hhipl1	-0.200203
P4htm	-0.200123
Cwf19l2	-0.2001
Ccdc65	-0.199986
Prickle2	-0.1998
Tdrp	-0.199657
Sdk2	-0.199628
Dcun1d3	-0.199053
Nt5m	-0.198934
Prkcg	-0.198812
Fam151a	-0.198736
Ankrd13b	-0.19869
Klhl33	-0.198594
Camsap3	-0.198183
Izumo4	-0.198017
Gp5	-0.197943
Ppm1l	-0.197706
Lrrc71	-0.197639
Ngf	-0.197347
Hcst	-0.197016
Hunk	-0.196847
Kifc3	-0.196809
Zfp330	-0.1968
Slc5a4b	-0.196639
Hoxb5	-0.196463
Henmt1	-0.196213
Dmap1	-0.196176
Hpgds	-0.196016
Mcfd2	-0.195937
Wnt7b	-0.195937
Timmdc1	-0.195706
Noa1	-0.195174
Asf1b	-0.195011
Gm13420	-0.194565
Sephs1	-0.194534
Zdhhc21	-0.194485
Dyrk1b	-0.194274
Tfg	-0.19396
Kptn	-0.19393
Aldh16a1	-0.193869
Tasp1	-0.193412
Acta1	-0.193394
Nox4	-0.193383
Tmem45b	-0.193323
Ppp4c	-0.193276
Txn2	-0.193198
Cirbp	-0.193084
Fam71f1	-0.193076
Lrrc8e	-0.193076
4933406M09Rik	-0.192971
Chst10	-0.192801
Gtf2ird1	-0.192788
Zfp827	-0.192691
Bnip2	-0.192431
Mir30c-2	-0.192404
Grik5	-0.192308
Coq5	-0.192298
Atmin	-0.19223
Lef1	-0.192181
Yju2	-0.192088
Ska1	-0.192079
Tmed5	-0.192049
Tex36	-0.191673
Rab27a	-0.191594
na10	-0.191537
Ryr3	-0.191361
Zfp618	-0.191242
Phf14	-0.191191
Opn3	-0.190915
Cd37	-0.190836
Slc25a35	-0.190812
Trappc6b	-0.190796
Pga5	-0.190768
Dkk4	-0.190689
Slc12a2	-0.190167
Stoml1	-0.190126
Mcrs1	-0.189979
Olfm1	-0.189974
Tbc1d22b	-0.189972
Rilpl1	-0.18995
Rad52	-0.189851
Bphl	-0.189815
Ccdc88b	-0.189812
Pip5k1a	-0.189648
Ptp4a3	-0.189439
Tbx21	-0.189104
Glmp	-0.188978
S1pr2	-0.188951
Gjc2	-0.188946
Pik3r5	-0.188719
Mpv17	-0.188531
Zfp300	-0.188471
Nr1h2	-0.188397
Gnat3	-0.188353
Map2	-0.188226
Atp10b	-0.188133
Calhm5	-0.188088
Ninl	-0.188039
Ccnd2	-0.187797
Npr3	-0.187631
Snord1a	-0.187604
Bbx	-0.187598
Snord19	-0.18755
Dok2	-0.187337
Gm25878	-0.187298
Gnal	-0.187131
Snord87	-0.187058
Cmc4	-0.187034
Haus8	-0.187031
Fkbp10	-0.186845
Nrm	-0.186712
Fosl1	-0.186691
Cdc25b	-0.186635
Eif2b2	-0.186631
Nit1	-0.186557
Gask1a	-0.186516
Dnah3	-0.18631
Pex11g	-0.186294
Zfp414	-0.186128
Spcs3	-0.186005
Creb3l4	-0.185883
Flywch2	-0.185762
Utp18	-0.185739
Pmp22	-0.185682
Lrrc8b	-0.185372
Cr2	-0.185363
Tmem106a	-0.185179
Gadd45g	-0.185004
Irf5	-0.184931
Tead2	-0.184741
Igsf9	-0.184699
Zzz3	-0.184613
Fosl2	-0.184319
Gipc1	-0.184318
Tmem63b	-0.184277
Rph3al	-0.184225
Cwc27	-0.184172
Ppil3	-0.184149
Eef1e1	-0.184022
Ccdc57	-0.183757
4930579G24Rik	-0.183753
Hey1	-0.183691
Zfp11	-0.183647
Rexo2	-0.183295
Mycbpap	-0.183214
Spata20	-0.18316
Gjb3	-0.183158
Gpatch3	-0.183026
Arhgap22	-0.182783
Gm27884	-0.182727
Sf3b4	-0.182704
Tmem108	-0.182682
Sema7a	-0.182673
Gnao1	-0.182544
B4galnt2	-0.182544
Lrrc4b	-0.182544
Ubd	-0.182534
Sgpl1	-0.182516
Pigf	-0.182492
Edem2	-0.182444
Psmf1	-0.182383
Plxnc1	-0.182255
Tceanc	-0.182233
Agap3	-0.182155
Mir193a	-0.181982
Uso1	-0.181957
Actr6	-0.181682
Dnajc30	-0.181639
Prrt2	-0.181534
Ugdh	-0.181511
Arf4	-0.181292
Ssr2	-0.181226
Rras2	-0.181075
Cbln3	-0.181059
Cyp7b1	-0.181003
Ccdc130	-0.180999
Skil	-0.180985
Ncald	-0.180867
Crp	-0.18066
Il11	-0.180587
Fcamr	-0.180483
Prom2	-0.180376
Neurl1a	-0.180264
Dus3l	-0.180124
Strip1	-0.179844
Gpm6b	-0.179782
Erlec1	-0.179614
1700092M07Rik	-0.179142
Lipt1	-0.179032
Egfem1	-0.178905
Gm28030	-0.178895
Flrt2	-0.178856
Tpbg	-0.178792
Ston1	-0.178791
Rbm28	-0.178613
Zfp469	-0.178467
Gfod1	-0.178421
Itih1	-0.178397
Hist1h1e	-0.178289
Pou2af1	-0.178235
Mcm3ap	-0.178205
Sh2b1	-0.178196
Slc25a28	-0.178116
Chaf1a	-0.177881
Mkrn3	-0.177787
Rnf208	-0.177642
Cd3e	-0.177615
Slc16a1	-0.177604
Tnfsf9	-0.177569
Tecr	-0.177404
Chst4	-0.17737
Tm4sf1	-0.177258
Sdcbp2	-0.17723
Cyp2w1	-0.177222
Hdhd3	-0.177211
Kcnc4	-0.177097
Trhr2	-0.17708
Bax	-0.176925
Pla2g2a	-0.176848
Skap1	-0.176839
Cdk2	-0.176829
Daxx	-0.176504
Vps29	-0.176404
Ndnf	-0.176037
Armcx3	-0.176012
na01	-0.17586
Erbb4	-0.175812
Morn5	-0.175737
Dpysl3	-0.175692
4930503L19Rik	-0.175529
Bcl11b	-0.175346
Rxfp4	-0.174888
Kbtbd11	-0.17488
Myo7b	-0.174827
Mapk7	-0.174816
Esrra	-0.174677
Smarce1	-0.17461
Ebp	-0.174406
Coa7	-0.174154
Ltbp1	-0.174139
Cyfip2	-0.174107
Slc44a4	-0.174007
Tmem138	-0.174005
Cfap20	-0.173986
Zfp683	-0.173925
Mtdh	-0.173801
E130309D02Rik	-0.17375
Thsd1	-0.173675
0610030E20Rik	-0.173582
Gm17359	-0.173558
Trim45	-0.173488
Ikbke	-0.173301
Manf	-0.173128
Ccdc61	-0.173126
Kdf1	-0.172893
Slc25a37	-0.172893
Reep2	-0.172849
Ddit4l	-0.172561
Ube2i	-0.172465
Ccdc9b	-0.172337
Efemp1	-0.172274
Dusp19	-0.172229
Elavl3	-0.172195
Sepsecs	-0.172149
Abca17	-0.172046
Clcf1	-0.17201
Inafm1	-0.171963
Myo6	-0.171893
Kdm5a	-0.171771
Tssk3	-0.171698
Hes1	-0.171592
Spint1	-0.171516
Ccnj	-0.17142
Gpalpp1	-0.171418
Apobr	-0.171313
Notch3	-0.171037
Fbxo8	-0.171009
Gm26265	-0.170969
Kctd2	-0.170925
Lcmt1	-0.170864
Piga	-0.170856
Prpf40b	-0.170727
Hsf4	-0.170691
Il6ra	-0.170675
Mro	-0.170464
Raver2	-0.170358
P2rx7	-0.170341
Scamp3	-0.170164
Tyw5	-0.170134
Notum	-0.170041
Kntc1	-0.170014
Entr1	-0.169869
Colec10	-0.169852
Tac4	-0.169745
Crispld2	-0.169614
Smim13	-0.169352
Naa80	-0.169321
Dchs2	-0.169297
Sfxn3	-0.169032
Mterf4	-0.169
Ehd4	-0.168924
Clic5	-0.168793
Pex6	-0.168783
Nudt7	-0.168726
Dynll2	-0.168632
Thpo	-0.16854
Prcc	-0.168425
Tnfrsf18	-0.168395
Avpr1a	-0.168381
Kalrn	-0.168325
Maf1	-0.167971
Slc39a5	-0.167944
Cldn18	-0.167898
Hnrnpa0	-0.167857
Nfrkb	-0.167769
Col4a1	-0.167701
Fdxr	-0.167675
Stk38l	-0.167672
B3gnt3	-0.167439
Agxt	-0.16742
Ino80b	-0.167316
Slc38a2	-0.167254
Plch1	-0.167181
Msi2	-0.167169
Slx1b	-0.167088
Rab19	-0.167012
Angptl8	-0.166942
Rnf186	-0.166895
Tank	-0.166841
Vil1	-0.166822
Pbk	-0.166796
Hnrnpd	-0.166752
Shq1	-0.166748
Psca	-0.166657
Ihh	-0.166606
Rnf19b	-0.166537
Clpb	-0.166481
Gaa	-0.166347
Lmo4	-0.16613
Mphosph8	-0.166097
Gjb5	-0.166064
Zbtb46	-0.165967
Tmem41a	-0.165965
Ddx4	-0.165961
Rhd	-0.165961
Omd	-0.165895
Garem2	-0.165873
Coq10a	-0.165802
Cd83	-0.165766
Nif3l1	-0.165758
Chek2	-0.165637
Orc4	-0.165558
Hpdl	-0.16554
Tesc	-0.165527
Atg2a	-0.165194
Snord57	-0.164958
Taf7	-0.164922
Fars2	-0.164911
Cd3g	-0.164873
Tada3	-0.164744
Fbxl15	-0.164455
Dennd6b	-0.164431
Efcab7	-0.164395
Kctd6	-0.164334
Syn1	-0.164148
1700056E22Rik	-0.164147
Sox17	-0.164061
Clnk	-0.164045
Alox12	-0.163697
Snora65	-0.163574
Rnf223	-0.163303
Acot7	-0.163269
Gpr174	-0.163181
Gpatch1	-0.16282
Ap5z1	-0.162808
Adgrf3	-0.162589
Ccdc113	-0.162589
Mmp3	-0.162589
Prrg4	-0.162589
S100a14	-0.162589
Scara5	-0.162589
Tmem249	-0.162589
Trim66	-0.162589
Eno2	-0.162559
Rbm39	-0.162521
4930519G04Rik	-0.162479
Pbx4	-0.162479
Plag1	-0.162479
Adam30	-0.162479
Ldb1	-0.162397
2310033P09Rik	-0.162316
Evl	-0.162292
Sla2	-0.162279
Cdca7l	-0.16216
Ostc	-0.162139
Tph2	-0.162107
Ddx31	-0.162092
Slc25a36	-0.161878
Pitpna	-0.161638
Sart1	-0.161607
Ctla4	-0.161509
Dscaml1	-0.161504
Kctd12b	-0.161484
Aip	-0.161479
Nt5c1b	-0.161367
Bcdin3d	-0.161236
Fgfrl1	-0.161081
Camp	-0.161004
Dtnbp1	-0.160995
Slc6a20b	-0.160949
Mfge8	-0.16091
Tet1	-0.160853
Chrm3	-0.160809
Cdo1	-0.160667
Brca1	-0.160634
Tedc2	-0.16044
Bmp4	-0.160308
Prmt2	-0.160069
Ltbr	-0.160029
Wdr53	-0.160002
Abhd16a	-0.15989
Ets2	-0.159714
Ccl3	-0.159639
Olfr15	-0.159555
Zfp712	-0.159543
Mc5r	-0.159462
Scaf4	-0.159372
Nup214	-0.159372
Cass4	-0.159333
Jakmip3	-0.159321
Gdnf	-0.159136
Itgb1bp2	-0.159087
Arhgef10	-0.159053
Grtp1	-0.158991
1700018B08Rik	-0.158898
Bfsp2	-0.158898
Gpbar1	-0.158898
Gpr156	-0.158898
Pak3	-0.158898
Pdia2	-0.158898
Sost	-0.158898
Hmg20b	-0.158666
Thnsl2	-0.158626
Sqor	-0.158499
Nde1	-0.158414
Cftr	-0.158303
Purb	-0.158071
Rasgrp4	-0.158042
Evc2	-0.157996
Casc1	-0.157676
Ppm1e	-0.157585
Ccdc24	-0.15757
Kif21a	-0.15756
Nek11	-0.157519
Tfdp2	-0.157434
Ddx46	-0.157353
Lgals1	-0.157334
Mir140	-0.157251
C1qa	-0.157178
Akt3	-0.156893
Ccdc81	-0.156712
Gm27286	-0.156706
Fndc11	-0.156673
Has1	-0.156634
Pde6a	-0.156256
Elovl4	-0.156148
Aktip	-0.156114
Cbwd1	-0.156095
Prpf6	-0.156088
Jph2	-0.1558
Tnfrsf19	-0.155627
Tmem154	-0.155574
Vstm4	-0.155567
Elmo3	-0.1555
Grin2d	-0.155492
Nipal3	-0.155488
Cdc25c	-0.155355
Rad9a	-0.155246
Pcyox1l	-0.155119
Hspa8	-0.154927
Trpv2	-0.1545
Tbxa2r	-0.154404
Tcap	-0.153997
Golga5	-0.153959
Sirt7	-0.153943
Mroh8	-0.153882
Shc4	-0.153708
Capn5	-0.153636
Sort1	-0.153531
Ppp1cb	-0.153434
Zscan18	-0.153378
Rida	-0.153336
Qsox1	-0.153096
Tarbp2	-0.15301
Yaf2	-0.153005
Arhgef10l	-0.152814
Phf24	-0.152796
Mpl	-0.152752
Mecp2	-0.152731
Wrnip1	-0.152681
Zfp688	-0.152667
Plcd3	-0.152615
Lonrf1	-0.152481
P2ry1	-0.152392
Cldn4	-0.152391
Postn	-0.152315
Ptpn7	-0.152199
BC005561	-0.152067
Tmem222	-0.151946
Csrnp2	-0.151904
Bdkrb2	-0.151743
Prkab2	-0.151659
Nipsnap3a	-0.151533
Cutc	-0.151517
Lmo1	-0.151496
Dusp1	-0.151492
Cd209e	-0.15143
Zfp964	-0.151391
Casq1	-0.151041
B3galnt1	-0.150853
Rasl12	-0.150734
na02	-0.150722
Scarf2	-0.150629
Rae1	-0.150532
BC024139	-0.15044
Casp1	-0.150433
Ccr5	-0.150268
Gm11639	-0.150008
Creb5	-0.149993
Bnc2	-0.149948
Wnt5b	-0.149773
Col12a1	-0.149742
Emb	-0.149624
Dlk2	-0.149575
Iqck	-0.149536
Ckb	-0.149531
Ttc21a	-0.149528
Hook2	-0.149363
Arhgef39	-0.149234
Itgbl1	-0.149184
Ido1	-0.149051
Calb1	-0.148953
Celf4	-0.148953
Fam162b	-0.148953
Glyatl3	-0.148953
Jph1	-0.148953
Osm	-0.148953
Otop3	-0.148953
Slc25a2	-0.148953
Slfnl1	-0.148953
Teddm1a	-0.148953
Trav17	-0.148953
Trp53tg5	-0.148953
Zfyve28	-0.148953
Itgb2	-0.148816
Tax1bp1	-0.148738
Gemin7	-0.148729
Gm25777	-0.148717
C6	-0.148711
Fcrlb	-0.148703
Acss1	-0.14851
Zfp709	-0.148413
Adamts14	-0.148365
Vamp3	-0.148228
1700034J05Rik	-0.148139
Atp2a1	-0.148139
Atp4b	-0.148139
Cldn23	-0.148139
Efhc2	-0.148139
Pla2g4f	-0.148139
Psapl1	-0.148139
Slc29a4	-0.148139
Slc35f1	-0.148139
Slc38a11	-0.148139
Wnk3	-0.148139
Fras1	-0.147872
Cfap47	-0.147871
Rapgef3	-0.147797
Mtus2	-0.147607
Adal	-0.147571
Spns1	-0.147463
Dnase1	-0.147433
Atp8a1	-0.147256
Cdh16	-0.147246
E330021D16Rik	-0.14721
Tyrobp	-0.147115
Slc20a1	-0.147028
Lmtk3	-0.147001
Lrtm2	-0.146781
Kdm5b	-0.146566
Prph	-0.146499
St8sia5	-0.146376
Naaa	-0.146286
Arhgef37	-0.146285
Gpn1	-0.146259
Plekhg2	-0.145698
Lrrc1	-0.145687
Wdr25	-0.145588
Cfap99	-0.145458
Xirp1	-0.145445
Leng1	-0.145375
Sav1	-0.145328
Iglon5	-0.145313
Rpgrip1	-0.145182
Slc7a7	-0.145156
Zfp358	-0.145014
Mipol1	-0.145007
Macc1	-0.145002
Ccdc96	-0.144805
Gm6525	-0.144779
Adam28	-0.144708
Tob2	-0.144496
Slc11a1	-0.14442
Sco2	-0.144333
Dusp5	-0.144105
Hcrtr1	-0.144026
Pcdh19	-0.143946
B3gat2	-0.143875
Sync	-0.14379
Hint3	-0.143707
Ap5m1	-0.143565
Snord100	-0.143511
Cyp4v3	-0.143344
Srd5a3	-0.143234
Ehbp1l1	-0.143216
Fibp	-0.143076
Setdb1	-0.142995
Yipf3	-0.142911
Rbm15	-0.14289
Ren1	-0.142621
Vamp5	-0.142359
Hsp90b1	-0.142336
Rora	-0.14233
Hist1h1a	-0.142326
Hid1	-0.142169
Rassf10	-0.142112
Anapc5	-0.141968
Pmpca	-0.141934
Gm24336	-0.141835
Pdia3	-0.141831
Sucnr1	-0.141809
Lysmd1	-0.141766
E2f3	-0.141666
Ptger1	-0.141602
Chrac1	-0.141521
P4ha2	-0.141392
Gm23639	-0.141357
Scyl1	-0.14134
Spns3	-0.141327
Mcoln1	-0.14131
Adam19	-0.141239
Hspa5	-0.141219
Cbarp	-0.141214
Ccl8	-0.141067
Fstl5	-0.141062
L1td1	-0.141062
Slc4a1ap	-0.140638
Atg4d	-0.140625
Ikzf1	-0.140053
Ccdc9	-0.140008
Sec61a2	-0.139993
Acot13	-0.139838
Gmppa	-0.139837
Adgrg4	-0.13978
Pde1a	-0.139644
Llgl2	-0.139629
Wdr78	-0.139626
Naglu	-0.139559
Dnajb9	-0.139538
Relb	-0.139435
Bbip1	-0.139425
Actr3b	-0.139356
Rnf215	-0.139332
Onecut1	-0.139319
Trim24	-0.139281
Kcnc3	-0.138828
Pnpo	-0.138769
Lair1	-0.138722
Nphs2	-0.138715
Cdkal1	-0.138707
Tspo2	-0.13862
Dbf4	-0.138575
Gal3st1	-0.138522
Klhl20	-0.138414
Sptbn4	-0.138325
Rspo3	-0.138258
Ablim3	-0.138248
Lix1l	-0.13822
Eva1b	-0.138145
Klrc1	-0.138126
Lmo7	-0.138124
Arl8b	-0.138124
Extl1	-0.137589
Ccnb2	-0.13755
Cdkl2	-0.137482
Mroh1	-0.137461
Spire2	-0.137415
Srpk1	-0.137399
Fech	-0.137392
Msx1	-0.137376
Apba3	-0.137188
Eid2b	-0.137113
Shank1	-0.137025
Cops2	-0.136898
Nell1	-0.13682
Fhl4	-0.13678
Tmem18	-0.136377
Epor	-0.13595
Ccdc92b	-0.135931
E130218I03Rik	-0.135837
Hspa12a	-0.135822
Zfp579	-0.135718
Slc37a4	-0.135678
Tada1	-0.135583
Alk	-0.135362
Ppfia3	-0.135312
Fut11	-0.135225
Gzma	-0.135086
Rnaseh2b	-0.134967
Tsfm	-0.134937
AW209491	-0.13491
Tns2	-0.13484
Fkbp9	-0.134823
Slamf8	-0.134759
Sec23b	-0.134683
Nfatc2	-0.134291
Chaf1b	-0.134283
Hepacam	-0.134249
Tbccd1	-0.134234
Stub1	-0.134107
Gpr157	-0.134023
Ddx50	-0.133763
Mettl16	-0.133684
Mir10a	-0.133679
Adgrg2	-0.133593
Ecm2	-0.133589
Malt1	-0.133583
Nfkbid	-0.133453
Zfyve19	-0.133386
Eipr1	-0.133374
Mdh1	-0.133195
Arih2	-0.133082
Kcnip3	-0.133065
Inpp5d	-0.132933
Wdr12	-0.132906
Synpo	-0.132854
Gnat2	-0.132677
Tspan8	-0.132492
Mrpl16	-0.132423
Dipk1a	-0.132296
Marveld1	-0.13225
Abcc1	-0.132221
Maml2	-0.13218
Slc17a4	-0.132109
Blzf1	-0.13192
Fam160b1	-0.131768
Nlrc3	-0.131726
Cep63	-0.131499
Gpr132	-0.131491
Ankle1	-0.131365
Npy1r	-0.131363
Pcp4l1	-0.13135
Crispld1	-0.131197
Vwce	-0.13115
P2ry12	-0.131131
U2surp	-0.131087
Gins3	-0.131078
Ehmt2	-0.13097
Prr14	-0.130924
Marcksl1	-0.130897
Rab3a	-0.130704
Cacna1h	-0.13061
Stx11	-0.130584
Cldnd2	-0.1305
Slu7	-0.13048
Snora5c	-0.130388
Nepro	-0.130376
Tctex1d4	-0.130275
Calb2	-0.13026
Theg	-0.13026
Cope	-0.130241
Tlr11	-0.13024
Pdcd7	-0.13019
Arfgap1	-0.130163
Zmynd15	-0.130074
Klhl7	-0.130043
Ccdc112	-0.130027
Acbd3	-0.129976
Chrm2	-0.12991
Zranb3	-0.129898
Ddx1	-0.129885
Cyb5rl	-0.129702
Trpm1	-0.129626
Cldn3	-0.129603
Dctn2	-0.129588
Zfp422	-0.129492
Mamld1	-0.129456
Snw1	-0.129444
Majin	-0.129257
Slc25a27	-0.129232
Mcam	-0.129129
Flrt1	-0.129078
Mturn	-0.12902
Hic2	-0.129005
Hck	-0.128844
Lca5	-0.128697
Sirt3	-0.128606
Cav2	-0.128449
Capn11	-0.128402
Fzd7	-0.128394
Cep112	-0.128375
Gm24616	-0.128371
Setd6	-0.128348
Adprm	-0.128074
Elp4	-0.127778
Npc1	-0.127766
Mir24-1	-0.127753
Pgpep1	-0.127703
Tmed9	-0.127517
Il1rl2	-0.127481
Scx	-0.127207
Styxl1	-0.12713
Mmp9	-0.127011
Srsf5	-0.126999
SNORA73	-0.126882
Evpl	-0.126645
Trpc6	-0.126309
Rxrg	-0.126292
Med8	-0.126224
Ubxn6	-0.126202
Arr3	-0.126196
Etnppl	-0.126106
Adcy5	-0.126095
Ccn5	-0.125982
Inhbb	-0.125823
Maf	-0.125642
Atg101	-0.125585
Tnfsf8	-0.125282
Zfp35	-0.125115
Mpzl2	-0.125063
C1qc	-0.124969
Map3k5	-0.124858
Pim1	-0.124817
Ctbp1	-0.124662
Fam227a	-0.124494
Gfi1	-0.124494
Hsd11b2	-0.124494
Ikzf3	-0.124494
Kcnn3	-0.124494
Lrcol1	-0.124494
Nos1	-0.124494
Pimreg	-0.124494
Rab36	-0.124494
Slc5a7	-0.124494
Tdrd5	-0.124494
Ptrh2	-0.124436
Rhpn1	-0.124385
Rspo1	-0.124306
Zbtb3	-0.124189
Sike1	-0.124045
P2ry10	-0.123976
Cbx5	-0.123897
Tatdn2	-0.123888
F7	-0.123836
Tceal1	-0.123822
Glb1l2	-0.123786
Hdgfl2	-0.123589
Mroh2b	-0.123392
Ipcef1	-0.123389
Slc30a9	-0.123332
Fance	-0.123242
Rnf220	-0.123203
Ccdc17	-0.123117
Hivep1	-0.123007
Donson	-0.122983
Eral1	-0.122901
Sema4f	-0.122613
Stpg2	-0.122514
Col5a2	-0.122481
Pfkfb4	-0.122382
Guca2b	-0.122342
Hsf2bp	-0.122299
Grasp	-0.122237
Pdcd2	-0.122226
Smc3	-0.122163
Trib3	-0.122136
Prss29	-0.121861
Nim1k	-0.121814
Akr1b3	-0.121814
Angptl2	-0.121794
Stk11	-0.121676
Gpc3	-0.12164
Eaf2	-0.121488
Rnf39	-0.121453
Kars	-0.121375
Carmil2	-0.121258
Limd2	-0.121234
Atp1b1	-0.121202
Gm27798	-0.121165
Gm27927	-0.121121
Rac2	-0.120962
Mtss2	-0.120893
Nhsl2	-0.12084
Lpar1	-0.12074
Pkd2l2	-0.120696
Fzd6	-0.120527
Mak16	-0.120452
Pkig	-0.120422
Qprt	-0.120363
Ammecr1	-0.120359
Gsdme	-0.120294
Cyp2j9	-0.1201
Zfp386	-0.120025
Traip	-0.119944
Cldn14	-0.119813
Rhebl1	-0.119785
Galnt17	-0.1197
Ankrd10	-0.119413
Gimd1	-0.119284
2010003K11Rik	-0.119231
Cyp8b1	-0.119137
Tusc2	-0.118987
Homez	-0.118877
Ripk3	-0.118837
Lage3	-0.118803
Klhl11	-0.118747
Wdr31	-0.11869
Jaml	-0.11866
Hacl1	-0.118392
Eprs	-0.118306
Sik3	-0.118292
Rsad1	-0.118176
Bscl2	-0.118174
Tmem140	-0.118165
Cgas	-0.118096
Prss23	-0.118029
Tbcc	-0.117816
Loxl1	-0.117802
Rfc5	-0.117771
Tox	-0.117757
Eomes	-0.117591
Armt1	-0.117458
Dmrtc1a	-0.117434
Lgr5	-0.117139
A530016L24Rik	-0.117139
Actl6a	-0.117107
S100a8	-0.11697
Adam33	-0.116606
Csad	-0.116587
4931414P19Rik	-0.116585
Fpgt	-0.116571
Trub2	-0.116445
Tnfrsf1a	-0.11632
Cryl1	-0.115929
Gfra3	-0.115871
Ccp110	-0.115712
Cma1	-0.115686
Aamdc	-0.11566
Kif20a	-0.115641
Ipo13	-0.115545
Pced1b	-0.115536
Cxcr3	-0.115504
Clec4f	-0.115501
Olfml3	-0.115297
Cd209f	-0.115283
Magee2	-0.115283
Ppp1r15b	-0.115268
Glp2r	-0.115227
Pcdhb19	-0.115217
Atp1a2	-0.115108
Ctc1	-0.115027
Dym	-0.114968
Ccdc66	-0.114874
Ccnq	-0.114866
Fam241b	-0.114797
1810013L24Rik	-0.114614
Plekhf2	-0.114571
Tspan10	-0.114316
Grb7	-0.114245
Ttc27	-0.114238
Ube2j2	-0.114207
Glipr2	-0.114134
Gpatch2	-0.114132
Nectin2	-0.11408
Atf7ip2	-0.11399
Myl9	-0.113929
Trap1	-0.113928
Drp2	-0.11359
Ahrr	-0.113573
Zfp784	-0.113519
Lhfpl4	-0.11347
Mfsd13a	-0.113391
Fam89b	-0.113337
Ankrd42	-0.113337
Slc19a1	-0.113305
Cdh26	-0.1133
Uqcrc2	-0.113273
Senp3	-0.113269
Dhrs7b	-0.113253
Fastkd3	-0.113141
Man1c1	-0.113046
Rcn1	-0.113021
Havcr2	-0.112964
Tmem213	-0.112964
Gmpr	-0.112834
Lrrc36	-0.112824
Tmem50b	-0.112752
Cxcr5	-0.112646
Wnt16	-0.112529
Lonp1	-0.112422
Dgkg	-0.112382
Drg1	-0.112247
Mtpap	-0.112104
Rai2	-0.112037
S100a16	-0.112025
Uba3	-0.112013
Nup133	-0.111906
Aqp3	-0.111847
Tufm	-0.111691
Zfp691	-0.111557
Ints11	-0.111553
Chpf	-0.111517
Catsper3	-0.111465
Tmem262	-0.111398
Nemf	-0.111206
Kctd14	-0.111164
Pcdh7	-0.111127
Wdr5b	-0.111095
Tmem53	-0.110842
Ice1	-0.110773
Trbv15	-0.110754
Fbxl18	-0.110648
Acacb	-0.110626
Trim3	-0.110625
Sun3	-0.110603
Peli2	-0.110211
Nsfl1c	-0.110153
Mbnl3	-0.110152
Slc22a19	-0.110106
Dap	-0.110057
Paip2b	-0.110056
Gabbr1	-0.109989
Rapgef4	-0.109918
Soga1	-0.109903
Adtrp	-0.109896
Ptpn18	-0.109839
Tesk1	-0.109805
Edn1	-0.109765
Irf1	-0.109715
Shisa8	-0.109714
Tubb6	-0.109659
Hcar2	-0.109523
Rhag	-0.109505
Crocc	-0.109415
Nagpa	-0.10939
Fgg	-0.109187
Sdc2	-0.109084
Ccdc69	-0.108982
Bend4	-0.108979
Pkd1l1	-0.10888
Nap1l3	-0.108838
Cela2a	-0.108736
Noct	-0.1085
Zc3h13	-0.108476
E2f7	-0.108457
Gpnmb	-0.108457
Dxo	-0.108359
Fhl1	-0.108335
Xrcc2	-0.108268
Krcc1	-0.108235
Cttnbp2nl	-0.10817
Liph	-0.108161
Arl6ip6	-0.108159
Cacna1e	-0.108148
Usp28	-0.108086
Mgat4b	-0.108042
Sytl3	-0.108022
Slco4a1	-0.107943
Il21r	-0.107833
Tnc	-0.107824
Rab26	-0.107651
Mok	-0.107637
Csprs	-0.10752
Lurap1	-0.107502
Ltb4r2	-0.10743
Cnih1	-0.10734
B4galt4	-0.10731
Arpc4	-0.107256
Kcng2	-0.107241
Cnksr3	-0.107239
Angpt2	-0.107091
Chordc1	-0.107089
Arhgef33	-0.10696
Sbspon	-0.106898
Gng3	-0.10689
Snora78	-0.106854
Cd200	-0.106798
Hexdc	-0.106762
Mpzl3	-0.10674
Slc26a9	-0.106702
Snora52	-0.106682
Grb14	-0.10668
Elf4	-0.106534
Rgs8	-0.106456
Pde3a	-0.106267
Wt1	-0.106215
St8sia4	-0.106204
Ccdc158	-0.106137
Crb2	-0.10608
Lrrc24	-0.10599
Zfp9	-0.105886
Rars	-0.105874
Mir23b	-0.105709
Slc28a3	-0.105709
Olfr1048	-0.105664
Lrrc7	-0.105597
Cnppd1	-0.105526
Rab12	-0.105408
Csk	-0.105326
Nacad	-0.105289
Carhsp1	-0.10528
Tcf4	-0.105165
Ddx20	-0.105156
Zfp773	-0.104984
Dnpep	-0.10494
Eid3	-0.104873
Dcst1	-0.104736
Wdr24	-0.104669
SNORD21	-0.104641
Slc8b1	-0.104638
Ring1	-0.104616
Gm5737	-0.104565
2700049A03Rik	-0.104545
Actn3	-0.1045
Adgrv1	-0.104492
Pcgf6	-0.104445
Vcpkmt	-0.104419
Hsph1	-0.104387
Jmjd7	-0.10437
Prkcz	-0.104328
SNORA62	-0.104324
Slc45a1	-0.104308
Kdelr1	-0.104215
Pigv	-0.104174
Cdkn1c	-0.104137
Tcf21	-0.104036
Tshz3	-0.103961
Tmub1	-0.103914
Lekr1	-0.1039
Rab34	-0.103875
Gmpr2	-0.103735
Cdkn2aip	-0.103727
Helb	-0.103702
Uba7	-0.103677
Tomm40l	-0.103489
Snord89	-0.103455
Adprhl2	-0.103374
Casp16	-0.103302
Magi2	-0.10325
Wnt9a	-0.103104
Mutyh	-0.10304
Baiap2	-0.103008
Zfp598	-0.102865
Cuedc1	-0.102861
Irf4	-0.102567
Dmac2l	-0.102419
2210408I21Rik	-0.102367
9930012K11Rik	-0.102311
Mrap	-0.102309
Dner	-0.102185
Arrb1	-0.102085
Snrnp25	-0.102072
Ruvbl1	-0.101936
Pard6g	-0.101709
Bcl7c	-0.101668
Sap30l	-0.101632
Cmklr1	-0.101531
Xrcc1	-0.101439
Mmrn1	-0.101437
Matn4	-0.101434
Mir31	-0.101309
Wnt9b	-0.101195
Mms22l	-0.101192
Bid	-0.101172
Asna1	-0.10102
Zmat5	-0.101017
Nmral1	-0.100951
Fblim1	-0.100923
Ctnna3	-0.100895
Madcam1	-0.100862
Gm25744	-0.100859
Ccdc189	-0.100825
Fbxw17	-0.10064
Cenpf	-0.100596
Prss36	-0.10059
Ap1m2	-0.100586
Nqo2	-0.100577
Tlnrd1	-0.100552
Gm22728	-0.100533
Hmx1	-0.100533
Podnl1	-0.100533
Akap6	-0.100507
Srcin1	-0.100348
Fam227b	-0.100346
Gas6	-0.100266
Stmn3	-0.100163
Fam184b	-0.100058
Gatd1	-0.100005
Gjd3	-0.0999424
Abcb4	-0.0998808
Epb42	-0.0998668
Stmn1	-0.0996727
Gpr180	-0.09955
Strbp	-0.0992927
Fxyd3	-0.0992599
Rsl24d1	-0.0992399
Calhm6	-0.0992281
Prpsap2	-0.0992019
Ubxn7	-0.0991804
Arl6ip1	-0.0990574
Ap5b1	-0.0990359
Scml4	-0.0990201
Slc5a9	-0.0989106
Med15	-0.0988407
Lcmt2	-0.0988245
C8b	-0.0987605
Ext1	-0.0986688
Ercc6l	-0.0986237
Polr3gl	-0.0985986
Ankrd24	-0.0982101
Ccdc175	-0.0982101
Kcnf1	-0.0982101
Lynx1	-0.0982101
Mep1b	-0.0982101
Mir425	-0.0982101
Plpp4	-0.0982101
Syt1	-0.0981365
Dhx38	-0.0980858
Nhs	-0.0980796
Dcaf15	-0.0980622
[truncated: 11,342 more rows]
