# Supplementary material for: Transcriptomic coordination at hepatic steatosis indicates robust immune cell engagement prior to inflammation
Source: BMC Genomics. 2021 Jun 16;22:454. doi: 10.1186/s12864-021-07784-y (PMC8210377; doi:10.1186/s12864-021-07784-y)
Supplement: Supplementary file 2 — Additional file 2: Supplementary Table 2. Pc values for each gene derived from the comparison of S and C groups. [file 12864_2021_7784_MOESM2_ESM.xlsx]

## Sheet: Legend
Supplementary Table 2. Pc values for each gene derived from the comparison of S and C groups

## Sheet: Steatosis vs Control
Pc values of S vs C
	Pc
Rras2	-0.371953
Klrg1	-0.37014
Taz	-0.362341
Bicra	-0.360531
Med8	-0.358163
Morc2a	-0.357156
Perm1	-0.356072
Nudt9	-0.355959
Bin3	-0.354261
Tnfaip8l1	-0.354044
Coq3	-0.353371
Rerg	-0.353056
Chst9	-0.352502
Ccdc88b	-0.352233
Plppr3	-0.35197
Aga	-0.351505
Atp6ap2	-0.351158
Padi4	-0.348548
Cxcl9	-0.348277
Top3b	-0.346422
Hgs	-0.345869
Tomm70a	-0.344817
Adtrp	-0.344573
Gnmt	-0.344228
Casp2	-0.343278
Igfbp4	-0.342855
Cd247	-0.342324
Rtel1	-0.340539
Ankrd65	-0.340315
Ubtd1	-0.340236
Mn1	-0.340149
Cers5	-0.340124
Pdlim1	-0.340095
Slc9a5	-0.339332
Snx32	-0.339063
1810055G02Rik	-0.337638
Btnl2	-0.33762
Ebpl	-0.336212
Numb	-0.335893
Tlr1	-0.335573
Gjb3	-0.334941
Sytl1	-0.333509
Trmt61a	-0.332921
Slc22a8	-0.332386
Igf2r	-0.331298
Slc25a37	-0.330822
Plcb2	-0.330642
Cxxc5	-0.330381
Zbtb3	-0.330013
Kdm6b	-0.329437
Stra6l	-0.328913
Slc8b1	-0.328549
Snai3	-0.328311
Hoxb5	-0.327975
Grb7	-0.327937
Gm27321	-0.327587
Gid8	-0.327584
Insyn1	-0.327234
Sh2d1a	-0.327115
Neu3	-0.327078
Kcnn2	-0.326419
Midn	-0.326344
Dnajb7	-0.325582
Cd3e	-0.325343
Fam221a	-0.325277
Gm50450	-0.325277
Scn4a	-0.325277
Stard8	-0.325173
Srprb	-0.324507
Dnhd1	-0.323727
Usp43	-0.323047
Lxn	-0.322728
Klf5	-0.322496
Olfml2a	-0.32205
H2-Ob	-0.321253
Foxj2	-0.321192
Lpl	-0.321082
Gm27820	-0.320598
Cxcr3	-0.320561
Fgfr4	-0.320339
Apobec3	-0.31952
Itpr2	-0.319478
Cdadc1	-0.31896
Cd177	-0.318625
Tpmt	-0.317853
Tmco3	-0.317821
Leng1	-0.317183
Abca4	-0.316631
Abhd17c	-0.316481
Nnat	-0.316454
Dpagt1	-0.315758
Gm27927	-0.315532
Arl4d	-0.315396
Cstf1	-0.315248
Hdac5	-0.314592
Psen2	-0.314498
Ifngr2	-0.313932
Ccnjl	-0.313924
Zfp819	-0.313689
Ston1	-0.31368
Srd5a1	-0.31255
Zfp142	-0.312311
Cldnd2	-0.31194
Irs3	-0.311931
Cers6	-0.311895
Spryd7	-0.311667
Hrc	-0.311337
Zfp683	-0.310798
Slc43a3	-0.310625
Snora68	-0.3105
Stambpl1	-0.310226
Abhd17b	-0.310066
Ercc5	-0.310059
Gm25878	-0.30963
Cadm3	-0.309269
Tnip2	-0.30898
1110012L19Rik	-0.308766
Ntn4	-0.308765
Fam221b	-0.308635
Zcchc2	-0.308567
Lrrc75a	-0.308437
Nprl2	-0.307882
Plekhg3	-0.307811
Slc39a4	-0.307611
Pde1a	-0.307459
Cct6a	-0.307295
Jrkl	-0.306669
Atf7ip	-0.305687
Pomc	-0.305297
Olfml1	-0.304876
Il18r1	-0.304191
Tmigd1	-0.303952
Arhgap25	-0.303871
Coil	-0.303621
Matk	-0.303496
Lrrc49	-0.303233
Zfp438	-0.303149
Ap2a1	-0.303067
Ephb4	-0.302999
Il17re	-0.302624
Tnf	-0.302533
Tspan13	-0.302514
Wdhd1	-0.302416
Gpr174	-0.302111
Adcy7	-0.301653
Nup35	-0.301479
Nsg2	-0.301435
Tnfrsf19	-0.301312
Ugt2a3	-0.300924
Zcchc8	-0.299996
Mios	-0.299911
Med15	-0.299597
Xylt2	-0.299413
Tap1	-0.29902
Spg11	-0.298781
Nlrp12	-0.29857
Arhgef33	-0.298418
Zswim9	-0.297738
Ptk2b	-0.297551
Irf1	-0.297532
Tmem26	-0.297175
Cmtm6	-0.29667
Kctd8	-0.29607
Dhx30	-0.296016
Psmb7	-0.295875
Galnt14	-0.295757
Stoml1	-0.29527
Ndufaf4	-0.29513
Slc4a8	-0.295096
Micall1	-0.294757
Ptpn7	-0.294721
Bcor	-0.294469
Nfe2	-0.294416
Sema4a	-0.294007
Naif1	-0.293975
Sh3bp1	-0.293502
Rinl	-0.29347
4921536K21Rik	-0.293396
Nlrp3	-0.293107
Ccl5	-0.293083
Rnpepl1	-0.292937
Lsp1	-0.292928
Tnfrsf14	-0.292899
Dok5	-0.292819
Itga10	-0.292477
Cnppd1	-0.292246
Hunk	-0.292185
Cklf	-0.29203
Cavin2	-0.291383
Car8	-0.291094
Hsf4	-0.290985
Lamp1	-0.29089
Nhlrc1	-0.290875
Usp3	-0.290794
Cep63	-0.290646
Pogz	-0.290413
Cfap99	-0.290314
Fanca	-0.290133
Psmb9	-0.290037
Ly86	-0.289921
Smyd2	-0.289875
Iars2	-0.289872
Mss51	-0.289231
Slc15a3	-0.289139
Col15a1	-0.288305
Gpm6a	-0.288014
Dzip1	-0.287512
Tgfb3	-0.287225
Rcl1	-0.286981
Adrb1	-0.286662
Zfp687	-0.285824
Vps4a	-0.285512
Gzmm	-0.285443
Chil1	-0.285263
Cdh1	-0.285072
Zpbp	-0.284916
Bmp4	-0.284767
Arhgef16	-0.284272
Fbxo24	-0.283843
Lemd2	-0.283749
Slc35b2	-0.283366
Fam214a	-0.283015
Chst2	-0.282696
Pros1	-0.282488
Erbb3	-0.28211
Dlx4	-0.281582
Naa40	-0.281454
Bud13	-0.281392
Mre11a	-0.280979
Mrvi1	-0.280838
Srgap1	-0.279959
Lypd3	-0.279954
Clip2	-0.279901
Scara3	-0.279817
Nap1l3	-0.279674
Wdfy4	-0.279315
Fgd3	-0.279038
Myo1f	-0.279034
Kcnj13	-0.278479
Cftr	-0.278453
Spindoc	-0.278402
Aadat	-0.278134
Fmo2	-0.278117
Pwwp2a	-0.277812
Pde9a	-0.277196
Mgmt	-0.277086
Glrx	-0.276826
Grhl1	-0.276729
Pex6	-0.276702
Osbp2	-0.275555
Sucnr1	-0.275458
Clec7a	-0.275293
C1qtnf2	-0.275066
Abhd8	-0.274965
C3ar1	-0.274779
Pbx2	-0.274395
Kdelr1	-0.273764
Pcdhb22	-0.273615
Lrrc25	-0.273528
Tsen54	-0.273106
Zfp202	-0.273022
Repin1	-0.272912
Gnptab	-0.272645
Slc38a9	-0.272642
Rbm18	-0.27264
Mgat3	-0.272533
Usf1	-0.272259
Cirbp	-0.272087
Aldoa	-0.272064
Tango6	-0.271606
Nsun6	-0.271471
Rrp1b	-0.271291
Psd4	-0.271162
Fmod	-0.271138
Tmem51	-0.270764
Pola2	-0.270735
Map3k8	-0.270669
Rcan2	-0.270593
Fmnl1	-0.27052
Col4a4	-0.270427
Hps6	-0.270402
Gimap8	-0.270336
Fcgr4	-0.270063
Snord83b	-0.269952
A1bg	-0.269892
Cenpc1	-0.269745
Dzip3	-0.268921
Apobr	-0.268777
Tomm5	-0.268662
Tmem167	-0.26834
Nfkbil1	-0.268059
Sbno2	-0.268022
Farp2	-0.267941
Nedd4	-0.267824
Hey2	-0.267789
Slc18a2	-0.267779
Ticrr	-0.267613
Flvcr2	-0.266873
Magix	-0.266859
Mafg	-0.266817
F7	-0.26671
Ptrh1	-0.266616
Wnt9b	-0.266232
Suv39h1	-0.266192
na13	-0.26602
Tex43	-0.265514
Xpc	-0.265468
Seh1l	-0.265404
Slc12a8	-0.26536
Lyve1	-0.265155
Kdm4a	-0.264984
Abcd4	-0.264936
Cabp5	-0.264822
Sipa1	-0.264653
Nab1	-0.264201
2810021J22Rik	-0.264199
Cc2d2a	-0.264116
Ppid	-0.263971
Capn12	-0.263632
Cfp	-0.263436
Arhgap30	-0.26314
Syngr3	-0.263077
Slc11a1	-0.262975
Tdrp	-0.262704
Colec10	-0.262508
Retreg2	-0.262131
Ssh3	-0.262129
Slc37a2	-0.262106
Dnajc27	-0.262077
Lims2	-0.262058
Ppt1	-0.261987
Slco3a1	-0.261928
Eif2b2	-0.261741
Lrmp	-0.261446
Nifk	-0.261434
Ppm1e	-0.261393
Cct2	-0.261343
Mms19	-0.261228
Zfp784	-0.260669
Dnah8	-0.26046
Tmod4	-0.260389
Ap5z1	-0.260131
Fhl3	-0.259825
Prr12	-0.259561
Spi1	-0.259454
Slc26a3	-0.259313
Zkscan17	-0.25925
Fam122b	-0.259213
Ccdc38	-0.258987
Cenpn	-0.258952
Arhgef6	-0.258916
Batf2	-0.258732
Grid1	-0.258662
Galns	-0.258632
Mesp2	-0.258447
Fancf	-0.258127
Tap2	-0.257545
Igsf6	-0.257521
Coro1a	-0.257467
Lcp2	-0.257344
Coa7	-0.257157
Helz2	-0.257109
Tmprss4	-0.257
Mfng	-0.256919
Insyn2a	-0.256676
Lratd2	-0.256573
Abcc1	-0.256526
Rara	-0.256284
Vipr1	-0.256053
Ankrd10	-0.255875
6330403K07Rik	-0.25584
Zc3h3	-0.255741
Arfgap1	-0.255722
Syt9	-0.25533
Galnt3	-0.255319
Ltb	-0.255248
Prkcb	-0.25504
Nol8	-0.25487
Fam222a	-0.254823
Rassf6	-0.254515
Zfp329	-0.254476
Tfam	-0.254397
Dcstamp	-0.254221
Hrh2	-0.254122
Nbdy	-0.254074
Fuom	-0.253983
Mau2	-0.25387
Cep57l1	-0.253367
Rheb	-0.253294
Armc3	-0.253222
Ptpn18	-0.253193
Gm23034	-0.253165
Fastkd1	-0.253134
Padi2	-0.252981
Tmub1	-0.252607
Nipsnap3a	-0.252448
Slco2b1	-0.25231
Slc44a4	-0.252286
Ubxn7	-0.25217
Pou3f1	-0.251926
4931414P19Rik	-0.251798
Scarna6	-0.251461
Smox	-0.251373
Smim31	-0.251261
Vav1	-0.251155
Mblac2	-0.250903
Gch1	-0.250285
Alas1	-0.25027
Ankzf1	-0.250092
Patz1	-0.24986
Rad52	-0.249404
SNORD33	-0.249386
Stpg3	-0.249326
Etfdh	-0.249036
Smpd3	-0.249007
Ppp1r13b	-0.248782
Cenpp	-0.248756
Kctd11	-0.248645
Elf2	-0.248449
Zfyve27	-0.248438
Rab40c	-0.248242
Myo18a	-0.248216
Ncln	-0.247929
Mmp28	-0.247885
Tent5b	-0.247776
Mccc1	-0.247514
Dnajc9	-0.247326
Fads2	-0.246745
Rab29	-0.246738
Fbf1	-0.246693
Acvr1c	-0.246558
Alg9	-0.246304
Clec9a	-0.246029
Paox	-0.246018
Tex15	-0.245863
Slc2a8	-0.245816
Hs6st2	-0.245473
Gm22711	-0.245192
Il2ra	-0.245078
Lilra5	-0.244913
Rpusd3	-0.2449
Tat	-0.244563
Tbc1d4	-0.244146
Dbi	-0.244123
Fancb	-0.244101
Hpgds	-0.244033
Mest	-0.243632
Tmem192	-0.243478
Col4a3	-0.243289
Gpr37	-0.24286
Mylk3	-0.24283
Rxrb	-0.242525
Arap3	-0.242164
Hoxa1	-0.242107
Wdr35	-0.241968
Sspo	-0.241766
Neil2	-0.241657
Gpr34	-0.241629
Unc5cl	-0.241439
Itih2	-0.241324
Sall4	-0.241314
Dolpp1	-0.241194
Nek5	-0.24075
Ly6e	-0.24068
Kbtbd12	-0.240647
Tet1	-0.240642
Katnb1	-0.240595
Edc4	-0.2402
Hdhd3	-0.24018
Sirt7	-0.240132
Nol4l	-0.24
Agbl3	-0.239866
Pdk3	-0.239675
Ikbkb	-0.239474
Fam111a	-0.239438
Lax1	-0.239437
Cd19	-0.239247
Necap2	-0.23921
Ptk7	-0.239097
Cbfa2t3	-0.238964
Zfp691	-0.238944
Pstpip1	-0.23867
Dipk1a	-0.238638
L1td1	-0.238625
Clstn2	-0.238572
Rnd1	-0.238426
Gm24455	-0.238393
Card11	-0.238338
Pde7b	-0.238261
Foxq1	-0.238143
na14	-0.238019
Nr1d1	-0.237845
Bahd1	-0.237811
Msh6	-0.237576
Snord17	-0.237484
Tnfrsf8	-0.237484
Sap25	-0.237432
Cep95	-0.237376
Tbc1d10a	-0.237262
Map3k3	-0.237091
8030474K03Rik	-0.236976
Tbx21	-0.236779
Cth	-0.236735
Klhl21	-0.236338
Ell3	-0.236275
Nrcam	-0.236049
Gemin2	-0.235784
Caskin2	-0.23563
Ric8a	-0.235315
Nelfb	-0.235307
Adcy5	-0.235226
Iglon5	-0.234924
Carmil2	-0.234825
Ttll9	-0.23481
Chrdl1	-0.234773
Ctc1	-0.234517
Car5a	-0.234449
Uck1	-0.234394
Aqp3	-0.234283
Lmod3	-0.234236
Hck	-0.233896
Slc40a1	-0.233785
Prex2	-0.233761
Mab21l2	-0.233591
Egln3	-0.233588
Otulin	-0.233539
BC030867	-0.233507
Tlr12	-0.233179
Nme9	-0.232881
Fbxw9	-0.232784
Pxylp1	-0.232405
Pelp1	-0.232331
Bcat2	-0.232224
Aass	-0.232187
Ltbp3	-0.231772
Mfsd2b	-0.231643
Smim3	-0.231521
Mob3a	-0.231453
Acsm3	-0.23136
Kif22	-0.23123
Slc39a1	-0.231119
Sowahd	-0.230982
Zmynd19	-0.230968
Pam	-0.230821
Ms4a7	-0.230494
Enox1	-0.230486
Zfp212	-0.230159
Asb6	-0.230118
Jdp2	-0.230099
Trmt5	-0.230091
Cdk20	-0.230021
Gm2115	-0.229657
Lpcat1	-0.229613
Ppm1j	-0.229518
Kctd12b	-0.229486
Smad9	-0.229384
Uox	-0.229226
Ankrd6	-0.229184
Cd209d	-0.229184
Cherp	-0.228963
Fiz1	-0.22896
Ctu1	-0.228959
Cyb5r2	-0.228903
Laptm5	-0.2289
Rab38	-0.228731
Nlrc3	-0.228591
Ablim2	-0.228565
Rnf31	-0.228552
Adam15	-0.228408
Gm27867	-0.22837
Sppl3	-0.228244
Scube1	-0.2282
Ccdc162	-0.22819
Gata6	-0.228109
Klf15	-0.228077
Esm1	-0.227973
1700037H04Rik	-0.227862
Sptbn2	-0.227657
Snx22	-0.227612
Prss48	-0.227574
Zfp275	-0.227513
Syn3	-0.227293
4930590J08Rik	-0.227286
Ttbk2	-0.227251
Cish	-0.227097
Tcea1	-0.227042
Cxcr6	-0.226993
Ttll2	-0.226903
Thsd7a	-0.226679
Pmp22	-0.226615
Notum	-0.226588
Ephb6	-0.226474
Aasdh	-0.226148
Rcc1l	-0.226131
Coq10a	-0.226018
Slc25a21	-0.225959
Eif2ak3	-0.225958
Dis3l2	-0.225894
Umps	-0.225812
Slc39a3	-0.225773
Cep19	-0.225729
Pcdh1	-0.225473
Flt3l	-0.225472
Resf1	-0.225457
Zfp281	-0.225331
Fance	-0.225231
Me1	-0.225149
Tnfaip8l3	-0.225096
Qpct	-0.224882
Adra1b	-0.224833
Arl2bp	-0.224746
Mcfd2	-0.224431
Lama2	-0.224431
Zfp217	-0.224324
Polr3c	-0.224245
Treml4	-0.223928
Fes	-0.223772
B3galnt1	-0.223753
Sod1	-0.223511
Ccpg1os	-0.223506
Slc25a12	-0.223179
Orc4	-0.223072
Slc22a14	-0.223021
Lacc1	-0.222837
Ska2	-0.22281
Zfp467	-0.22267
Zfp868	-0.222646
Sec14l1	-0.222575
Rps6ka1	-0.222527
Atpaf2	-0.222511
Ccdc157	-0.222411
Nrn1l	-0.222242
Tnni3	-0.221751
Lrrc71	-0.221171
Cyp21a1	-0.220935
Abi3	-0.220678
Pou2f1	-0.220602
Nrip3	-0.220328
Gucy2g	-0.22029
Ikzf4	-0.220094
Cct6b	-0.219958
Car3	-0.219899
Cacnb4	-0.219867
Cd74	-0.219847
Nat14	-0.219783
Yju2	-0.219661
Nfkb1	-0.219631
Lyar	-0.219521
Cd180	-0.219447
Pla2g2c	-0.219165
Ptgdr	-0.219164
Zc3h8	-0.219116
Fbxo40	-0.218861
Serhl	-0.218805
Ift80	-0.218435
5730409E04Rik	-0.218125
Taldo1	-0.217676
Camp	-0.217659
Tmem63a	-0.21761
Gde1	-0.217387
Stk38l	-0.217286
Prg2	-0.217031
Axin1	-0.216775
Gcsam	-0.216372
Cavin3	-0.216108
Frmpd1	-0.216053
Rbbp8	-0.216004
Tmem273	-0.215923
Gm22027	-0.215766
Ankrd13d	-0.215592
Clcn2	-0.215337
Flot2	-0.215138
Hey1	-0.215124
Brd3os	-0.214929
Pomgnt1	-0.214875
Fblim1	-0.214827
Tstd3	-0.214803
Bin2	-0.214784
Trim6	-0.214723
Tacc3	-0.214542
Rac2	-0.214423
Tmem216	-0.214227
Efs	-0.214125
Fhl1	-0.214065
Ebi3	-0.214041
Fndc5	-0.21404
Zfp27	-0.213976
Tubgcp5	-0.213814
Il4i1	-0.213782
Ciao2a	-0.213146
Dok3	-0.213115
Tmem167b	-0.213088
Ntmt1	-0.212995
Il21r	-0.212867
Bcar1	-0.212827
Evpl	-0.212698
Tefm	-0.212582
Zap70	-0.212271
Cetn3	-0.211922
Zfp612	-0.211903
Thap1	-0.211857
Tent5a	-0.21162
Ces1g	-0.21153
Cmtr2	-0.211514
Tfap4	-0.211403
Serping1	-0.211346
Cenpt	-0.211267
Ocstamp	-0.211262
Kras	-0.211262
R3hcc1l	-0.211233
Cltrn	-0.211084
Cxcl17	-0.211084
Gal3st3	-0.211084
Gm22728	-0.211084
Gm23297	-0.211084
Podnl1	-0.211084
Taf1a	-0.210944
Zfpl1	-0.210749
Uba3	-0.21053
Atg13	-0.210349
Supt20	-0.210346
C2	-0.210234
Irx5	-0.210103
Cyb561a3	-0.209958
Gata3	-0.209839
Foxp4	-0.209736
Gprc5c	-0.209568
Prpf19	-0.209279
Rasl10a	-0.208919
Flnc	-0.208744
Zscan21	-0.20862
Sp6	-0.208443
Tnfrsf11a	-0.208395
Oas3	-0.208271
Pot1b	-0.208137
Sec24b	-0.207981
Txnl4b	-0.207794
Dcaf12l2	-0.207777
Slc27a5	-0.207672
Sema4d	-0.207586
Kcne3	-0.207418
H2-M5	-0.207393
Itga2b	-0.207108
Kcnj15	-0.207083
Ggta1	-0.207068
Rnase1	-0.207053
Usp20	-0.206994
Ptch2	-0.206611
Gm25492	-0.206604
Atf7ip2	-0.206489
Ptcd1	-0.206375
Nvl	-0.206353
Pim1	-0.206339
Casz1	-0.206318
Cav1	-0.20627
G6pc	-0.206254
Ciz1	-0.206216
Manf	-0.206153
Thpo	-0.206061
Nsfl1c	-0.20572
Ogn	-0.205716
Snora31	-0.205696
Slc30a4	-0.205489
Slamf1	-0.205293
Tbccd1	-0.205151
Tgfbr2	-0.205131
Fkbp9	-0.20503
Uvrag	-0.20458
Emilin1	-0.204541
Elf1	-0.204495
Stat4	-0.204412
Lrp5	-0.204049
Gm25663	-0.203874
Ms4a4a	-0.203861
Fam174b	-0.203507
Dnah12	-0.203459
Nol10	-0.203346
Slc35e4	-0.203145
Xcr1	-0.203127
Rps6kb2	-0.203122
Olfm1	-0.20311
Zfp62	-0.203047
Pycr1	-0.203011
St3gal3	-0.202866
Bicdl2	-0.202616
Ptgir	-0.202567
Bach2	-0.20249
Cd6	-0.202429
Gna14	-0.202422
Plxdc2	-0.202352
Lrp1	-0.202291
Prpf40b	-0.202265
Cntnap1	-0.202187
Syne2	-0.202061
Iqce	-0.202024
SNORD26	-0.201914
Naa16	-0.201906
Brd3	-0.201883
Csnk1g2	-0.20165
Bnip2	-0.201606
Mtfr1l	-0.201579
Pgap1	-0.201251
Dkc1	-0.201218
Grin2d	-0.200883
Clcf1	-0.200855
Col28a1	-0.200747
Psmg3	-0.200658
Cxcl16	-0.200547
Pard6a	-0.200466
Akna	-0.200431
Zfp2	-0.20031
Atp10b	-0.200065
Ppp6c	-0.199813
Ikzf5	-0.199699
Atp1b1	-0.199614
Tatdn3	-0.199525
Tbc1d20	-0.199509
Donson	-0.199412
Chd1l	-0.198929
Pbx1	-0.198578
Abtb1	-0.198556
Atp2a3	-0.198473
Pga5	-0.198416
Sirt4	-0.198117
Golga2	-0.1978
Commd3	-0.197745
Lrig3	-0.197743
Gm25777	-0.197723
Efr3b	-0.197669
Sh3tc2	-0.197553
Zranb3	-0.197479
Aqp7	-0.197287
Asphd2	-0.197287
Car7	-0.197287
Cd28	-0.197287
Cdhr4	-0.197287
Celf4	-0.197287
Dnah5	-0.197287
Fam163a	-0.197287
Fgf23	-0.197287
Gapdhs	-0.197287
Gm23442	-0.197287
Gpr137c	-0.197287
Gpr82	-0.197287
Kncn	-0.197287
Lgals12	-0.197287
Nsun7	-0.197287
Osm	-0.197287
Pak3	-0.197287
Pbx4	-0.197287
Ptgds	-0.197287
S100b	-0.197287
Slfnl1	-0.197287
Snord4a	-0.197287
Trp53tg5	-0.197287
Ttc22	-0.197287
St14	-0.197208
Scarf2	-0.197105
Klhl32	-0.19699
Apc2	-0.196934
Sytl5	-0.196831
Cd79a	-0.196652
Armcx6	-0.196626
St8sia3	-0.196533
Cdkal1	-0.196451
Unk	-0.1964
Usp2	-0.19638
Tpst1	-0.196341
Zfp81	-0.196102
Gm26247	-0.196032
Zcchc17	-0.196004
Top3a	-0.196004
Disp1	-0.196
Rgs17	-0.195994
Hoxb4	-0.195771
Mtrf1l	-0.195441
Iqcg	-0.195438
Madcam1	-0.195304
Mpp1	-0.195267
Syce1l	-0.195216
Pold1	-0.195107
Fscn1	-0.195102
Pcbp4	-0.194929
Plcd4	-0.194717
Sdcbp	-0.194537
Zscan20	-0.194484
Fbxo34	-0.194262
Grik4	-0.194257
A930017K11Rik	-0.194185
Aard	-0.194185
Pirt	-0.194185
Lvrn	-0.194136
Hprt	-0.194025
Snx1	-0.19379
Gpn2	-0.193729
Psmb3	-0.193702
Snora43	-0.193589
Mmgt2	-0.193521
Nanp	-0.19348
Zfp300	-0.193445
Fgf22	-0.193442
Meox2	-0.193355
Map4k2	-0.192794
Recql	-0.192788
SNORD62	-0.192568
Zfyve21	-0.192307
Nans	-0.19207
Cyb5rl	-0.19181
Hmmr	-0.191744
Pak4	-0.191476
Myg1	-0.191391
Nfkbiz	-0.1913
Gm29776	-0.191218
Msl3l2	-0.191184
Nr0b2	-0.191082
Eda2r	-0.191041
Gm28006	-0.190457
Fcho1	-0.190416
Kcna5	-0.190073
Gnat3	-0.189946
Fam43b	-0.189923
Creb3l4	-0.18975
Dera	-0.189625
Sbspon	-0.189372
Atp4b	-0.189249
Mrgprf	-0.18913
Rasgrp4	-0.189094
Rab44	-0.189034
Ccnj	-0.188917
Lpar5	-0.188864
Chka	-0.188802
Klf10	-0.188799
Il10	-0.188634
Gm2a	-0.188565
Chrm3	-0.188433
Cops3	-0.188338
Ufsp1	-0.188276
Pdzd4	-0.188248
Samd14	-0.18794
Saraf	-0.187805
Dnah2	-0.187796
Bst1	-0.187762
Dock10	-0.187725
Brf1	-0.187708
Izumo4	-0.187694
Lca5	-0.18763
Dpp4	-0.187529
Dnah11	-0.187398
Rnf151	-0.187357
Itpkb	-0.187158
Itgax	-0.187115
Twnk	-0.187011
Zfp827	-0.18701
Megf6	-0.186982
Got2	-0.186973
Spic	-0.186866
Myo7b	-0.186772
Ripk3	-0.18677
Tmem132a	-0.186564
Nup210l	-0.186513
9930012K11Rik	-0.186317
Inpp5e	-0.186137
Dtna	-0.186093
Npff	-0.186044
Cacfd1	-0.185731
Zfp78	-0.185653
Msx1	-0.185622
Sh2d4a	-0.18553
Oxtr	-0.18551
Farsb	-0.185504
Tmem86a	-0.185477
Fam92a	-0.185266
Prr15l	-0.185263
Rsl24d1	-0.185172
Scd4	-0.18509
Slit3	-0.184778
Fastk	-0.184708
Mmachc	-0.184624
Cd36	-0.184412
S100a6	-0.18432
Cds1	-0.184211
Ly9	-0.184202
Adat2	-0.184148
Nlrc4	-0.184117
Nhlh2	-0.184025
Fam104a	-0.184009
Itm2c	-0.183952
Dnajb9	-0.183794
Msra	-0.183741
C1qc	-0.183691
Tnks1bp1	-0.18366
Arhgef11	-0.1836
Snord87	-0.183534
Etv4	-0.183442
Ptafr	-0.183273
Fgr	-0.182972
Inpp5f	-0.182934
Hspa5	-0.182743
Brinp2	-0.182723
Prdm15	-0.182628
Trnt1	-0.182599
Pccb	-0.182577
Ptprr	-0.182419
Wnt7b	-0.182358
Cyp2w1	-0.182294
Trim32	-0.182181
Kank4	-0.181957
Clba1	-0.181786
Ubr7	-0.181699
Ccdc146	-0.181601
Stap2	-0.181555
Golph3l	-0.181402
Mettl25	-0.181342
Pdgfb	-0.181313
Igsf1	-0.181287
Tiam1	-0.181106
Zfp653	-0.181067
Pgr	-0.180718
Wnt5a	-0.180699
Cd209b	-0.180691
Rgs10	-0.180532
Eef1akmt2	-0.180467
Tmem267	-0.180448
Sfxn3	-0.180406
Plk2	-0.1804
Ttc39a	-0.180356
Zdhhc6	-0.180329
Chst7	-0.180256
Pdxp	-0.180072
Rilp	-0.180042
D130043K22Rik	-0.179577
Sh3kbp1	-0.179513
Asap2	-0.179492
Fadd	-0.179456
Cfap97	-0.179275
Ptpro	-0.1792
Zc2hc1b	-0.179134
Gli1	-0.179064
Tmem151b	-0.179039
Cks2	-0.179032
Ubac1	-0.179011
Tmsb10	-0.178898
Dock8	-0.178883
Klhl23	-0.178844
Adra2b	-0.178804
Dlk1	-0.178764
Apobec1	-0.178712
Zswim4	-0.178659
Krt39	-0.178526
Eri1	-0.178511
Gprc5a	-0.178498
Nop14	-0.178333
Tfap2a	-0.178195
Nudt14	-0.178165
Sdcbp2	-0.178076
Tbc1d9	-0.177966
Bcl3	-0.177699
Cdipt	-0.177615
Unc45a	-0.177531
Cd80	-0.177525
Eloa	-0.177489
Map2k5	-0.177286
Fam161b	-0.17724
Cttnbp2nl	-0.177211
Cybb	-0.176931
Pld6	-0.176921
Noct	-0.176886
Glmn	-0.176843
Prkdc	-0.176623
Cysltr1	-0.176449
Vrk3	-0.176437
Coq8b	-0.176433
Hsp90b1	-0.176378
Rprd1a	-0.176128
Gja1	-0.176086
Rubcnl	-0.175954
Mthfd1l	-0.175875
Tpm1	-0.175578
Pde1b	-0.175578
Cr2	-0.175573
Rsbn1l	-0.175509
Pla2g7	-0.175465
Cdon	-0.175463
Tnfrsf11b	-0.175419
Prrg3	-0.175281
AA986860	-0.17523
Itsn2	-0.174981
Rpa2	-0.17486
Tpm2	-0.174801
Slc35f6	-0.174769
Hist2h2bb	-0.174743
Ripk4	-0.174729
Cct3	-0.174566
Tlr2	-0.174413
Inpp5d	-0.17424
Zfp213	-0.174176
Fkbp14	-0.173758
Ric8b	-0.173574
Sh3bgrl3	-0.173529
Evi2a	-0.173526
Cyba	-0.173439
Soat2	-0.173439
Cyp4v3	-0.173359
Mob4	-0.173343
Erlec1	-0.173182
Slc39a6	-0.173023
Arpc1b	-0.172925
Lmnb1	-0.172919
Rgcc	-0.172728
Qars	-0.172716
Ppp1r3e	-0.172564
Glod4	-0.172558
Fgd5	-0.172503
Gnb5	-0.172447
Hip1r	-0.172428
Ssr1	-0.17225
Ndn	-0.172236
Crispld2	-0.172124
Ift46	-0.171887
Ehd2	-0.171866
Postn	-0.171858
Dmap1	-0.171849
Tcf7l1	-0.171753
Prelid3b	-0.171662
Stx2	-0.171574
Sstr1	-0.171317
Hyal3	-0.171248
Ppp4r3a	-0.171028
Tjp2	-0.171016
Ckap2	-0.171005
Eif1ax	-0.170953
Bank1	-0.170878
Tagln	-0.170843
Avil	-0.170806
Thnsl2	-0.170745
Fbln1	-0.170684
Srpk1	-0.170444
Spink4	-0.170388
Ccdc51	-0.170303
Armt1	-0.170238
Ssu2	-0.170218
Arpc5l	-0.170191
Zfp280c	-0.170083
Itpka	-0.170044
Cuedc1	-0.169892
Acss1	-0.169708
Sf3a3	-0.169687
Pde4a	-0.169454
Cd37	-0.169345
Rnf5	-0.16918
Hif3a	-0.169107
Ets2	-0.169002
Cwc27	-0.168831
Lrrc8b	-0.168533
Snora78	-0.168512
Hdgfl2	-0.168336
Map1a	-0.168304
Ociad2	-0.168143
Chst10	-0.168131
Hpse2	-0.168093
Zbtb12	-0.168091
Zfp12	-0.167764
Mbnl3	-0.167677
Gm25744	-0.16766
Antxr2	-0.167624
Mgat4a	-0.167494
Cyth4	-0.167493
Kcnq3	-0.167466
Trim28	-0.16746
Gpatch1	-0.167369
Thg1l	-0.167312
She	-0.167226
Mtfr2	-0.166911
Hk3	-0.166829
Ccdc120	-0.166826
Gm24336	-0.166694
Ccn4	-0.166684
Scn10a	-0.166684
1700029I15Rik	-0.166573
Spry2	-0.16646
1700088E04Rik	-0.166341
Nudt16l1	-0.166319
Tra2b	-0.166312
Zfp334	-0.166262
Plekhh2	-0.165983
Man1c1	-0.165863
Wipf1	-0.165688
Gm24888	-0.165533
Espl1	-0.165532
Brix1	-0.165428
Cnih1	-0.165292
Itgbl1	-0.164927
Ptprm	-0.16478
Tmc4	-0.164725
Zmiz2	-0.164711
Hepacam	-0.164698
Dnajc14	-0.164681
Cd48	-0.164673
Prr16	-0.164631
Tmem266	-0.164614
Elovl1	-0.16461
Adss	-0.16453
Triap1	-0.164492
Aff3	-0.164448
Polq	-0.164411
Gpr108	-0.164201
Cog6	-0.16419
Plxnd1	-0.164111
Fcnb	-0.164102
Tbx10	-0.164101
Vezt	-0.163909
Ccdc90b	-0.163893
Atp13a2	-0.163858
Casp8ap2	-0.163814
Ints11	-0.163799
Plek	-0.163752
Chst13	-0.163752
Arl6ip6	-0.163394
Igf1r	-0.163342
Penk	-0.163218
Gprin2	-0.163184
Arhgap9	-0.163148
Zfp777	-0.163027
Snord1a	-0.162969
Slc25a22	-0.162942
Acvr1b	-0.162909
Mpeg1	-0.16276
Cyp4f18	-0.162695
Stc2	-0.162641
Trmu	-0.162604
Col5a2	-0.162576
Pou2af1	-0.162562
Setd6	-0.162376
F13b	-0.162371
Mal	-0.162366
Adamts6	-0.16236
Tpte	-0.162153
S1pr4	-0.162035
Ssbp3	-0.161722
Blvra	-0.161547
Itpkc	-0.161447
Emc9	-0.161428
Fndc11	-0.161349
Actc1	-0.161324
Tmem39a	-0.161177
Zfp647	-0.161082
Slit2	-0.161057
Popdc2	-0.160923
Tacstd2	-0.16088
Elmo3	-0.160821
Slc25a38	-0.160783
Prtg	-0.160764
Tomm20l	-0.160764
Egflam	-0.160502
F8a	-0.160477
Hacd4	-0.16043
Dab1	-0.160327
Rpl39l	-0.160235
Gria3	-0.160189
Xkrx	-0.160098
Prss29	-0.16002
Unc119	-0.159998
Fen1	-0.159902
2610008E11Rik	-0.159784
Birc2	-0.15958
Sun1	-0.159396
Kcnu1	-0.15938
Syt17	-0.159359
Akr1b3	-0.159318
Plekha3	-0.159314
Sema6b	-0.159226
Fam110a	-0.159064
Sobp	-0.159058
Arl10	-0.159051
Uhrf2	-0.159047
Myl9	-0.158929
Mc5r	-0.158922
Cyp2c55	-0.15888
Setd1b	-0.15883
Rasgrp2	-0.158818
Hoxc11	-0.158614
Sass6	-0.158574
Zfp287	-0.158211
Zdhhc15	-0.158208
Prdm16	-0.158188
Scd2	-0.158101
Fus	-0.158025
Ddr1	-0.157972
Rbm15	-0.157927
Gpr171	-0.157921
Itgb2	-0.15786
Fgd2	-0.157855
Zfp354b	-0.157736
Inhbe	-0.157649
Eya4	-0.157618
Zfp366	-0.157516
Ube2v2	-0.157499
Plppr4	-0.157487
Cd300e	-0.157456
Actg2	-0.157417
Nckap5	-0.157258
Actl6b	-0.157224
Tbp	-0.157165
Tex33	-0.157141
Cript	-0.157106
Mtmr14	-0.157058
Twist2	-0.156962
Zbtb1	-0.156956
Ctnnd2	-0.156875
Slc7a8	-0.156854
Socs7	-0.156812
Slc9b2	-0.156726
Dap	-0.156704
Dnajc6	-0.1567
2010300C02Rik	-0.156679
Grasp	-0.156589
Peli1	-0.156322
Acta1	-0.156189
Helb	-0.156078
Il7r	-0.155982
Mpzl1	-0.155942
Hdac6	-0.155859
Ttc30b	-0.155826
Ocln	-0.155824
AI837181	-0.155807
Afap1l2	-0.155777
Plekhf1	-0.155704
Fabp1	-0.155123
Ccdc77	-0.155089
Parp9	-0.155018
Ccdc17	-0.155012
Sema3e	-0.154918
Mpnd	-0.154862
Lpcat3	-0.154862
Ube2l3	-0.154807
Ripor1	-0.154751
Abcb1b	-0.154743
Sptb	-0.154599
Cntrl	-0.15457
Col1a1	-0.154475
Synj2	-0.154372
Kif3c	-0.154345
Adamts7	-0.154271
B3galt6	-0.154112
Nob1	-0.154023
Map3k1	-0.153998
Rin2	-0.153867
Mafb	-0.15384
Cplx2	-0.153777
Nefm	-0.153632
Poc1a	-0.15357
Eif3e	-0.15352
Pear1	-0.153494
Rnf139	-0.153314
Baat	-0.153279
Fam72a	-0.153251
Stpg2	-0.153208
Mvp	-0.153091
Tspan2	-0.15303
Ncf2	-0.152971
Jag1	-0.152948
Gnai1	-0.152899
Col3a1	-0.152821
Sertad3	-0.15281
Vstm4	-0.152787
Col6a1	-0.152712
Ell	-0.152654
Pik3ap1	-0.152487
Rorc	-0.152404
Ncf1	-0.152339
Proser1	-0.152245
Vgll3	-0.152226
Terf2	-0.151863
Parvg	-0.151723
Cd53	-0.151683
Trhr2	-0.151511
Tjp3	-0.151385
Atp8a2	-0.151381
Ctsg	-0.151381
Doc2b	-0.151381
Egfem1	-0.151381
Nlgn3	-0.151381
Pla2g3	-0.151381
Prom2	-0.151381
Ube2ql1	-0.151381
Vwa3a	-0.151381
Tbkbp1	-0.151374
Selenoo	-0.151283
Ccdc12	-0.151149
Plk5	-0.15105
Prkcg	-0.151014
Hspa8	-0.150986
Ulk4	-0.150946
Trmt10a	-0.150888
Tox3	-0.150884
4930469K13Rik	-0.150881
Urm1	-0.150724
Kcns3	-0.150684
Bbs1	-0.150525
Rft1	-0.150264
Plrg1	-0.150088
Cerk	-0.14999
Fgd1	-0.149875
Brsk1	-0.149746
Dclre1b	-0.149628
Dnal4	-0.149624
Camsap3	-0.149452
Tmcc2	-0.149402
Loxl1	-0.149391
Chaf1b	-0.149322
Sncaip	-0.14928
Tmem243	-0.149266
Rbbp4	-0.149164
Zfp36l2	-0.149146
Fap	-0.149139
Serf2	-0.149027
Vim	-0.148954
Tmem150c	-0.148838
Gpatch3	-0.148825
Tmem159	-0.148802
Peg3	-0.148735
Uggt2	-0.148696
Gdf11	-0.14864
Grin1	-0.14864
Pkp1	-0.14864
Frmd8	-0.148635
Sorcs2	-0.148574
Tnc	-0.14852
Tssk6	-0.14849
Sertad4	-0.148488
Map1s	-0.148472
Fam98c	-0.148348
Drg2	-0.148251
Cplane1	-0.148219
Col4a2	-0.148205
Sall1	-0.148194
Ssr3	-0.148192
Ltbp1	-0.148046
G2e3	-0.148022
Kcna3	-0.147956
Sptan1	-0.147874
Gprasp2	-0.147738
Ankrd2	-0.147703
Thada	-0.147544
Qrfpr	-0.147483
Tubb3	-0.147447
Idh3a	-0.14739
Zfp532	-0.147345
Pgpep1	-0.147145
Adap2	-0.147143
Kansl1	-0.147037
Hps1	-0.146964
Mgst2	-0.146963
Slc1a4	-0.14693
Mypop	-0.146918
B4galnt2	-0.146839
Cadps	-0.146839
Lrrc4b	-0.146839
Duoxa2	-0.146756
Plxdc1	-0.14675
Ddx51	-0.14671
Ybx1	-0.14643
Col13a1	-0.146427
Pzp	-0.146211
Ccdc82	-0.146178
Nek6	-0.146114
Gucy1b1	-0.146106
Evl	-0.145927
Crbn	-0.145911
Tmem50b	-0.145843
Letmd1	-0.145819
Calhm5	-0.145674
Tlr11	-0.145663
Pgp	-0.145618
Slc17a9	-0.145458
Sar1a	-0.145409
Ap1g2	-0.145395
Slc38a2	-0.145379
Adcy4	-0.145269
Samd5	-0.145255
Gna15	-0.145015
Pcmt1	-0.144988
Ap3m2	-0.144972
Kcnk2	-0.144955
Snora23	-0.144852
Cd27	-0.144784
Itgb8	-0.144605
AB124611	-0.144521
Gmpr	-0.144427
Lamtor5	-0.144313
Cfl2	-0.144304
Gm27390	-0.144257
Dcaf15	-0.144225
Ube2l6	-0.144148
Ino80b	-0.144081
Gsr	-0.144075
Prmt3	-0.144013
Xrra1	-0.144013
Crygs	-0.144011
Pde10a	-0.143878
Osgin1	-0.143762
Hook2	-0.143752
Rab33b	-0.14373
Zc3h7a	-0.143591
9930021J03Rik	-0.14345
Morf4l1	-0.143429
Kcnj8	-0.143387
Aldh1a1	-0.14329
Taf6l	-0.143237
Rala	-0.143148
Tmem177	-0.143117
Hpn	-0.142986
Dusp19	-0.142933
Nup188	-0.142847
Haus5	-0.142819
Hnrnpdl	-0.142802
Vav3	-0.142745
Syt13	-0.142739
Zfp619	-0.142656
Smc4	-0.142654
Sephs1	-0.142472
Tial1	-0.14243
Edaradd	-0.142289
Alpl	-0.142271
Fam167a	-0.14225
Dact3	-0.142209
Nudt18	-0.14218
Exosc9	-0.142155
C130050O18Rik	-0.142131
Tnnt2	-0.142127
Map1b	-0.141919
Rab19	-0.141726
Snord123	-0.141726
Dusp7	-0.141725
Ctse	-0.141658
Fam163b	-0.141592
Miox	-0.141592
Eipr1	-0.141504
Prkch	-0.141493
Clmp	-0.141433
Jrk	-0.141427
Socs1	-0.141378
D1Pas1	-0.141347
Faxc	-0.141326
4930503B20Rik	-0.141296
Ppp1r10	-0.141246
Col10a1	-0.141212
Flrt2	-0.141168
Tmem156	-0.141095
Krt80	-0.141086
Hyi	-0.141084
Lrrn4	-0.141041
Sla2	-0.140827
Fcamr	-0.14078
Laptm4b	-0.140653
Xrcc1	-0.140611
Sars2	-0.140527
Kcnj2	-0.140396
Aspg	-0.1403
Spire2	-0.140278
Prrx1	-0.140236
Cblif	-0.14021
Zfp709	-0.14005
Ccdc89	-0.14005
Dnmt3l	-0.14005
Cdo1	-0.139995
Gm10260	-0.139905
Dach1	-0.139877
Fam83c	-0.139855
Toe1	-0.139832
Ube2g2	-0.13979
Fbxo27	-0.139755
Ccr5	-0.139701
Tbx3	-0.139679
Thbs3	-0.139593
Cdc7	-0.139578
Vdr	-0.139407
Lypd6b	-0.139364
Cntrob	-0.139267
Rasgef1b	-0.139198
F13a1	-0.139169
Rhbdf2	-0.139151
Pex11g	-0.13915
Cdc42se1	-0.139116
Pmepa1	-0.139064
Smim5	-0.138851
Plau	-0.138828
Spock2	-0.138809
Dpp9	-0.138714
Trpm4	-0.138601
Tead2	-0.13858
Pigt	-0.138504
Aqp5	-0.138463
Phldb1	-0.13837
Ajap1	-0.138358
Rufy3	-0.138338
Esd	-0.138197
Pik3r5	-0.138164
Ccdc106	-0.138147
Bpgm	-0.138107
Prkcq	-0.137834
Clec4d	-0.137833
Tm6sf2	-0.137824
Men1	-0.137566
Tax1bp1	-0.137523
Smap2	-0.137502
Ptger3	-0.137475
Ap1s1	-0.137428
Dnah9	-0.13737
Spib	-0.137315
Gpr176	-0.137201
Afg3l2	-0.137192
Snord69	-0.137131
Mff	-0.137073
Inka1	-0.13695
Pias4	-0.136949
Cbx2	-0.136825
Wdr81	-0.136816
na06	-0.136571
AI854703	-0.136571
Amph	-0.136571
Atp2a1	-0.136571
Cldn23	-0.136571
Crabp2	-0.136571
Eif5a2	-0.136571
Fam155a	-0.136571
Hoxc9	-0.136571
Kcnk12	-0.136571
Lratd1	-0.136571
Snap25	-0.136571
Sypl2	-0.136571
Trbv31	-0.136571
Tubb1	-0.136571
Wnk3	-0.136571
Magi2	-0.136561
Cst7	-0.136447
Golt1b	-0.136413
1600012H06Rik	-0.136357
Usp38	-0.136351
Galntl5	-0.136339
Klhl28	-0.136336
Paqr3	-0.136309
Pcdh12	-0.136112
Pabpn1l	-0.136021
Tnnt3	-0.135964
Atr	-0.13593
Kansl3	-0.135887
Plgrkt	-0.135795
Ptpn21	-0.135768
Bmpr1b	-0.135743
Adgre4	-0.135711
Nog	-0.135558
Paqr7	-0.135515
Afm	-0.135506
Hmox1	-0.135491
Secisbp2	-0.13526
Tpbg	-0.135243
Plekha7	-0.135141
Amfr	-0.135019
Osgepl1	-0.134773
Wdr95	-0.134742
Ppih	-0.134627
Mroh2b	-0.134603
Spire1	-0.134555
Cdh13	-0.134554
Chek2	-0.134506
Med27	-0.134474
Slc41a3	-0.13441
Tstd2	-0.134345
Slc43a2	-0.133979
Rps18	-0.133867
Ppm1m	-0.133631
Bmyc	-0.13361
Crocc	-0.133599
Hspb9	-0.133476
Anapc4	-0.133444
Gfod2	-0.13336
Zfp113	-0.13332
Pigo	-0.133303
Ppp2cb	-0.133276
Ythdc1	-0.132995
Oat	-0.132991
Hes1	-0.132964
Ccnyl1	-0.13289
Syde1	-0.132858
Mbip	-0.132846
Grk3	-0.132818
Stmn2	-0.132809
Fbxl8	-0.132799
Eaf2	-0.132725
Mab21l1	-0.132582
Ring1	-0.132376
Lrrc24	-0.13234
Hexdc	-0.132143
Gnaz	-0.13214
Lrtm2	-0.132119
Adgrg2	-0.132083
Slc5a6	-0.132071
Eif4e3	-0.132032
Zfp286	-0.131957
Gpm6b	-0.13194
Nxpe4	-0.131889
Rbx1	-0.131856
Drap1	-0.13179
Ptprn	-0.131648
Nfkb2	-0.131638
Eef1a2	-0.131585
C8a	-0.13157
Prkcsh	-0.131548
Pik3r6	-0.131489
Rskr	-0.13148
Rab34	-0.131384
Taf4b	-0.13135
Arid3b	-0.131303
Deaf1	-0.131231
Ngfr	-0.131169
Spata20	-0.131071
Smarcd3	-0.131061
Snord52	-0.130932
Katnal2	-0.130892
Calhm6	-0.130885
Npepl1	-0.130867
Gas1	-0.130612
Prkd1	-0.130333
Kcnj10	-0.130318
Spata33	-0.130219
Zbtb8a	-0.130181
Aqp8	-0.130179
1700020L24Rik	-0.130146
Nfkbie	-0.13013
Marveld1	-0.130113
Ptges3l	-0.130039
Bclaf3	-0.129964
Tigd4	-0.129943
Ankrd34a	-0.12986
Osmr	-0.129781
Tmem150a	-0.129768
Armcx5	-0.129674
Psma4	-0.129581
Lrrc4	-0.129415
Lck	-0.129357
Tceanc	-0.129321
Tmem183a	-0.129312
Cd83	-0.129305
Nckap1l	-0.129287
Gimd1	-0.129199
Tjap1	-0.129036
Pdp1	-0.129032
Car1	-0.129015
Scn9a	-0.128961
Lrrcc1	-0.128893
Btg4	-0.128738
Pdss1	-0.128714
Fyb	-0.128597
Foxc1	-0.128237
Coro2b	-0.128181
C87436	-0.128147
Ciita	-0.128135
Bysl	-0.128122
Gdap1	-0.128104
Akr1c19	-0.127955
Sh2b3	-0.127875
Ass1	-0.127762
Rae1	-0.127746
4930544D05Rik	-0.127744
Mroh8	-0.127731
Rtcb	-0.127684
Nwd2	-0.127584
Klk8	-0.127561
Edrf1	-0.127532
Mapre1	-0.12742
Bmerb1	-0.127402
Gm35339	-0.127275
Cstf3	-0.127179
Tasp1	-0.127132
Ppp1r26	-0.127072
Tifab	-0.127018
Otub1	-0.126531
Fdxacb1	-0.126506
Ogfod3	-0.126479
Yipf4	-0.126478
Gda	-0.126435
Adam28	-0.126285
Mmp17	-0.126247
Zfp518a	-0.126239
Klri2	-0.126234
Wdr62	-0.12613
Zfp317	-0.125997
Preb	-0.125865
Cdca7	-0.125835
Cotl1	-0.125706
Bex3	-0.125562
Syt7	-0.125554
Exosc3	-0.125524
Tomm40	-0.125523
Car14	-0.125439
Ipo13	-0.125384
B3gnt9	-0.125336
Sec24c	-0.125316
Med22	-0.125287
Nudt3	-0.125242
Spata25	-0.125171
Ica1l	-0.125078
Ier5l	-0.125078
Meis2	-0.12504
Cenpi	-0.125036
Tshz3	-0.124969
H3f3b	-0.124918
Zfp865	-0.124914
Col6a2	-0.124861
Tmem229b	-0.124772
Rgs9bp	-0.124724
Dtx4	-0.124707
Afg1l	-0.124597
Rnase10	-0.12454
Dennd2c	-0.124509
Pfn2	-0.124335
Slc27a4	-0.124161
Rnf145	-0.124146
Nrarp	-0.123937
Wdr36	-0.123897
Col1a2	-0.123886
Smim1	-0.123858
Cyp4f13	-0.123793
Nodal	-0.12367
Gjc2	-0.123474
Ajuba	-0.123307
Abhd13	-0.123263
H2-M3	-0.123174
Tirap	-0.122999
Fam129b	-0.12292
Dbil5	-0.122899
Aqp1	-0.122867
Pgm2	-0.122863
Akap1	-0.122816
Col2a1	-0.122763
Hoxa3	-0.122759
Mcph1	-0.122736
Spock1	-0.122717
Nrg2	-0.12269
Cage1	-0.122676
Zbtb7b	-0.122642
Timm44	-0.122545
Ncald	-0.122347
Tmbim1	-0.122228
Rnf215	-0.122164
Avpr1a	-0.122155
Pold3	-0.122145
Nfatc2	-0.122072
Tns2	-0.122028
Mrc2	-0.12183
Cacna1g	-0.121748
Ing1	-0.121736
Slc36a1	-0.121642
Cxcl1	-0.121589
C1qb	-0.121578
AW554918	-0.121555
Otc	-0.121477
Frs3	-0.121469
Scpep1	-0.12144
Kcng3	-0.121341
Twf2	-0.121331
Acy1	-0.121252
Epn1	-0.121222
Fam149a	-0.12122
Atoh8	-0.121015
Sfrp2	-0.120944
Rrp9	-0.120941
Gm527	-0.120885
Alkbh1	-0.12082
Reck	-0.120804
Celsr1	-0.120682
Spata2l	-0.12062
Rsph1	-0.120579
Chl1	-0.120563
Kctd12	-0.120524
Prag1	-0.120436
Rfx2	-0.120275
Zfp775	-0.120263
Tyk2	-0.120241
Adgrd1	-0.120206
Tk1	-0.120039
Lmod1	-0.120032
Cnksr3	-0.120008
Cenpl	-0.119934
Tmem53	-0.119902
Fgf18	-0.119902
AW209491	-0.119878
Fam234a	-0.119876
Gm27457	-0.119823
Chtop	-0.119821
Suco	-0.119785
Vangl2	-0.119778
Aldh16a1	-0.119771
Pars2	-0.119742
Bmp7	-0.119581
Smarcal1	-0.119559
Klhl7	-0.119533
Map4k1	-0.119464
Sumo1	-0.119393
Pheta1	-0.11939
Cdc14a	-0.119388
S100a4	-0.119281
Slc2a10	-0.118969
Utp25	-0.118792
Rgs19	-0.118773
Tubg2	-0.118742
Col11a1	-0.11864
Aars2	-0.118598
Tslp	-0.118557
Arhgap19	-0.118425
BC016579	-0.118421
Stard3	-0.118356
Pkn3	-0.118308
Susd3	-0.11829
Cyp2e1	-0.118204
Nde1	-0.11819
Tmem138	-0.118181
Crtac1	-0.117977
Fam110c	-0.117885
Mfsd7a	-0.117732
Lrrc45	-0.117644
Dmrt2	-0.117521
Zyg11a	-0.117405
Pygm	-0.117375
Ncam2	-0.117278
Tex48	-0.11721
Ndnf	-0.11717
Adcy10	-0.117126
Mical1	-0.117056
Wdr5b	-0.117016
Ermap	-0.116884
Lrrk2	-0.116616
Ggct	-0.116557
Shld2	-0.116502
Mapkap1	-0.116453
Dgkg	-0.116418
Efna1	-0.116412
Jak3	-0.1162
Eno3	-0.116197
Bnc2	-0.116056
Gli3	-0.116024
Mkx	-0.115991
Dlgap4	-0.115971
Ascc2	-0.115964
Gcdh	-0.115887
Zbtb34	-0.11584
Ms4a3	-0.115837
Rnf157	-0.115824
Aldh1a3	-0.115822
Zdhhc8	-0.115733
Paip2	-0.115726
Oit1	-0.115557
Ddx46	-0.115485
Fam78a	-0.115391
Btk	-0.11538
Epor	-0.115362
Dnajb14	-0.11532
Parn	-0.115281
Zfp963	-0.115276
Prmt1	-0.115231
Cbx4	-0.115081
Snx25	-0.115076
Rpn1	-0.114997
Ercc8	-0.114961
Dus2	-0.114915
P2rx2	-0.114767
Wdr63	-0.114767
Rpp25	-0.114661
Mboat2	-0.114661
Nhs	-0.114661
E2f4	-0.114603
Eri2	-0.11458
Ccdc39	-0.114382
Atp8b3	-0.114214
Nbea	-0.114199
Rbm25	-0.114072
Kcnd1	-0.114072
Casq1	-0.114
Slc35f2	-0.114
Psmd10	-0.113941
Fam160b2	-0.113843
Prkcz	-0.113788
Trabd	-0.113467
Igf1	-0.113456
Parpbp	-0.113239
Irf2bp2	-0.11322
Vgll4	-0.113138
Hgfac	-0.113133
Ifi47	-0.113103
Bag2	-0.113084
Mpdz	-0.113004
Rrnad1	-0.11292
Kntc1	-0.112818
Pawr	-0.112774
Adam1b	-0.112773
Raly	-0.112626
Enkd1	-0.112476
[truncated: 11,436 more rows]
