# Supplementary material for: Transcriptomic coordination at hepatic steatosis indicates robust immune cell engagement prior to inflammation
Source: BMC Genomics. 2021 Jun 16;22:454. doi: 10.1186/s12864-021-07784-y (PMC8210377; doi:10.1186/s12864-021-07784-y)
Supplement: Supplementary file 3 — Additional file 3: Supplementary Table 3. Pc values for each gene derived from the comparison of NS and S groups. [file 12864_2021_7784_MOESM3_ESM.xlsx]

## Sheet: Legend
Supplementary Table 3. Pc values for each gene derived from the comparison of NS and S groups

## Sheet: Steatosis vs Nonsteatosis
Pc values of NS vs S
	Pc
Cpz	-0.589596
Pde7a	-0.589315
Olfml1	-0.578983
Wdhd1	-0.560384
Ugt2a3	-0.559282
Sncg	-0.555143
Tomm70a	-0.54847
Stom	-0.534936
Adamtsl2	-0.534583
Tspan18	-0.532417
Adgrg6	-0.527884
Dera	-0.526481
Wdr78	-0.517678
Rfx1	-0.516902
Ogn	-0.514278
Fam184a	-0.512341
B2m	-0.509958
SNORD22	-0.504665
Jakmip3	-0.504571
Agbl3	-0.503715
Igsf9	-0.494608
Art4	-0.493123
Brix1	-0.492266
1520401A03Rik	-0.492216
Cacna1g	-0.492064
Zfp879	-0.491207
Pde9a	-0.491098
Tomm40	-0.489237
Fkbp8	-0.482261
Tmed6	-0.481732
Stra6l	-0.481072
Mcoln1	-0.480707
Morc2a	-0.480125
Cd209g	-0.47905
Cd247	-0.479015
Tarbp2	-0.47702
Acsm2	-0.473636
Art3	-0.473366
Snord100	-0.470235
Trmt61a	-0.470135
AA986860	-0.465743
Galk2	-0.46567
Nt5m	-0.46525
Chodl	-0.461511
Lrrn4	-0.461159
Ank1	-0.460919
Prmt2	-0.459474
Gnmt	-0.456941
Upk1b	-0.455834
Omd	-0.455513
Lxn	-0.45438
Hhex	-0.45125
Glipr2	-0.450601
Ccdc189	-0.448454
Ccdc9b	-0.446397
Sms	-0.444536
Samd11	-0.444416
Ephb6	-0.441624
Csad	-0.440335
Gpr183	-0.439468
Cdkn2d	-0.4393
Slc4a8	-0.438543
Spin4	-0.436461
Mturn	-0.434153
Cdc6	-0.433628
Mypn	-0.432501
Dnajb14	-0.43184
Zfyve21	-0.4318
Nup35	-0.431101
Rrp12	-0.429785
Fn3k	-0.429749
Txnl4b	-0.429392
Ccnq	-0.429051
Pkig	-0.428381
Sdhaf4	-0.428223
Fam104a	-0.427093
Tmlhe	-0.426028
Enox1	-0.42503
B3gat2	-0.424055
Kcnd1	-0.424052
Rhoj	-0.423709
Lypd3	-0.421644
Mrnip	-0.419986
Nat10	-0.418245
Dnajc9	-0.41575
Slc4a2	-0.414059
Csnk1g3	-0.412807
Kctd13	-0.41262
Ppil3	-0.410985
Rrp9	-0.410846
Gripap1	-0.410366
Cc2d1b	-0.409949
Phf6	-0.409056
Syt15	-0.408611
Rsu1	-0.405163
Ube2i	-0.404515
Mrvi1	-0.403511
C6	-0.400602
Vangl1	-0.398894
Zcchc17	-0.398719
Selenov	-0.398354
Vipr2	-0.397992
Pnpo	-0.397801
Med19	-0.397773
Rimbp2	-0.397284
Cyp2e1	-0.397017
Blvra	-0.396404
Ogdhl	-0.395432
Slc22a4	-0.394766
Atp6ap2	-0.394696
Timm21	-0.39359
Itsn2	-0.392885
Cic	-0.391679
4933430I17Rik	-0.391468
Ephx2	-0.391449
Coq3	-0.391337
Alg9	-0.39041
Nudt7	-0.390345
Pola2	-0.390068
Adam8	-0.389272
Il18r1	-0.388152
Flywch1	-0.388139
Nob1	-0.386161
Oasl1	-0.386042
Dynll2	-0.383963
Lmod2	-0.382189
Ado	-0.382146
Ttc9c	-0.38162
Atg101	-0.380963
Nup133	-0.380851
H1fx	-0.379975
Ptgr1	-0.3798
Kansl1	-0.379165
Baat	-0.3786
Card10	-0.376835
Scpep1	-0.376716
Zfand4	-0.376529
Loxl2	-0.376518
Carnmt1	-0.375505
Zpbp2	-0.374297
Naglu	-0.371609
Slc39a7	-0.371578
Tppp2	-0.371152
Tkt	-0.370741
Ppp1ca	-0.370729
4930503B20Rik	-0.370367
Nrsn2	-0.369484
Il17re	-0.36898
Dgke	-0.368849
Sptb	-0.368434
Cnpy3	-0.368131
Cish	-0.367926
Zfp819	-0.36778
I830077J02Rik	-0.367679
Batf2	-0.36696
Bbs4	-0.365964
Zfp712	-0.365702
Mlxip	-0.365471
Prag1	-0.36515
Ak7	-0.36495
Kdm5c	-0.364811
Pbxip1	-0.364342
Zmiz2	-0.36395
Dok4	-0.363508
Bag6	-0.360565
Zfp329	-0.36033
Flot2	-0.359908
Mbp	-0.359794
Etfdh	-0.359599
Lancl2	-0.358884
Thap12	-0.358517
Ahi1	-0.358374
Mios	-0.35774
Plpp7	-0.35741
Msrb1	-0.356146
Uhrf2	-0.355581
Psmb7	-0.355276
Apoa1	-0.355165
Nmb	-0.355089
Fam131a	-0.354926
Pabpc4	-0.354531
Trap1	-0.353663
Hmcn1	-0.352347
Elf4	-0.352288
Ero1l	-0.352158
Hr	-0.351619
Tigd2	-0.350493
Msln	-0.350372
Mest	-0.350204
Eral1	-0.349015
Xpo5	-0.348655
Dgkh	-0.347558
Pole	-0.347473
Nup160	-0.346406
Crbn	-0.345438
Tigd3	-0.345241
Alms1	-0.345213
Acat1	-0.344913
Iws1	-0.344446
Rpl7l1	-0.344168
Dus2	-0.343725
Ctu1	-0.343686
BC005624	-0.343545
Tfam	-0.343163
Bcl10	-0.342471
Hgs	-0.342195
Rerg	-0.342175
Rassf6	-0.34172
Sympk	-0.341207
N4bp1	-0.340565
Mroh1	-0.340363
Ccdc162	-0.3402
Ctsb	-0.340044
Pdcd7	-0.340033
Gm29776	-0.33988
Fam13b	-0.339083
Ing5	-0.338669
Casp8ap2	-0.338466
Gde1	-0.338351
Myo6	-0.337908
Usp11	-0.336137
Myo18a	-0.335696
Meaf6	-0.335695
Wdr31	-0.335186
Alkbh1	-0.334772
Tcfl5	-0.334713
Pip5k1a	-0.333934
Mgat1	-0.333891
Gm28030	-0.332886
Ppp1r9b	-0.332413
Eid3	-0.331996
Cby1	-0.331815
Hist1h1e	-0.331791
Mtif2	-0.331416
Fadd	-0.330563
Phb	-0.330327
Tmem200a	-0.330117
Rhbdd3	-0.329765
Pmpcb	-0.329227
Nudt3	-0.328806
Cbln3	-0.32822
Nwd2	-0.328108
Tap1	-0.328053
Ntng2	-0.32728
Fcnb	-0.327192
Ppp4r3a	-0.327118
Strbp	-0.326863
Cds1	-0.326703
Grid1	-0.326299
Cpped1	-0.325613
Cct6b	-0.325269
Zfp11	-0.324805
Ica1	-0.3242
Snord89	-0.32417
Tnk1	-0.323567
Tmem140	-0.323564
Nup210l	-0.322861
Saxo2	-0.322744
Syne4	-0.322634
Zmat5	-0.322464
Sgpl1	-0.322087
Slc39a4	-0.321926
Ift80	-0.3212
Carhsp1	-0.320872
Ift88	-0.320813
Cdc37	-0.320742
Parvb	-0.319885
Gm2115	-0.319764
Rundc3a	-0.319752
Adss	-0.319733
Ptrh1	-0.319325
Bin1	-0.318553
Setdb2	-0.318525
Tm4sf1	-0.318355
Fam122a	-0.318341
Aasdh	-0.317918
Paqr7	-0.317786
Samd8	-0.317759
Fam43b	-0.31712
Gm27285	-0.317081
Rbm39	-0.316603
Ccdc12	-0.31629
Cntfr	-0.316159
Coasy	-0.315828
Ccdc125	-0.31578
Esd	-0.31517
Tbc1d4	-0.315164
Kcnh7	-0.315107
Tfip11	-0.31496
Pkhd1l1	-0.314254
Tmem80	-0.314127
Igsf1	-0.313102
Gid8	-0.3131
Recql	-0.312606
Tox3	-0.312194
Dynlt3	-0.312142
Scn8a	-0.311925
Pcnx2	-0.311743
Slc19a1	-0.311735
Med7	-0.311619
Tiam1	-0.311594
Plekha3	-0.311527
Adh4	-0.311497
Sfrp5	-0.311228
Nemf	-0.310998
Chaf1a	-0.310909
Car14	-0.310669
Trip6	-0.310667
Fbxo25	-0.310495
Ppp1r11	-0.310076
Zfp426	-0.309899
Lmf1	-0.309844
Vamp3	-0.309723
Ccdc171	-0.309373
Pgk1	-0.309046
Fam72a	-0.308719
Cep55	-0.308628
Pot1a	-0.308593
Erich5	-0.308429
Git1	-0.308324
Kif3a	-0.307811
Slc38a3	-0.307281
Car3	-0.307124
Cyp2s1	-0.306939
Castor1	-0.306592
Pes1	-0.306275
Engase	-0.306243
Snrpa	-0.306139
P2rx1	-0.305393
Selp	-0.305341
Sall1	-0.305043
Qprt	-0.304999
Zfp518b	-0.304897
Fkbp1b	-0.304375
Cxcr5	-0.304318
Rlim	-0.304237
Vps4a	-0.3039
Cyp26a1	-0.303791
Ptger1	-0.303192
Mgp	-0.302888
Sppl3	-0.302672
Ppp2r2b	-0.302008
Rbm38	-0.301779
Fgfr4	-0.301765
Cenpw	-0.301618
Oser1	-0.301611
Snrpd1	-0.301557
Cep57l1	-0.301515
Rnf24	-0.301311
Rab3ip	-0.300776
Trmt12	-0.300412
Aen	-0.299727
S1pr2	-0.299455
Dhx35	-0.299412
Rida	-0.298517
Nicn1	-0.298505
Ranbp3l	-0.298325
Rbmx2	-0.298304
Cxcr4	-0.297955
Brf2	-0.297924
Rps6kb2	-0.297902
Gfod1	-0.297538
Senp8	-0.297004
Rabl6	-0.296711
Rab28	-0.296686
Shcbp1	-0.296507
Slc16a4	-0.296355
Fgfr1	-0.296042
Asap2	-0.295804
Gtpbp3	-0.295451
Hecw2	-0.294634
Adgrl1	-0.294455
3110009E18Rik	-0.29433
Cbs	-0.293985
Car8	-0.293776
Spout1	-0.293763
Rnf220	-0.293618
Aatf	-0.293614
Neu3	-0.293533
Hnrnpa3	-0.293311
C8a	-0.293285
Mef2d	-0.292981
Hus1b	-0.292589
Trub2	-0.292572
Lrmda	-0.29245
Metazoa_SRP	-0.292438
Xkr6	-0.292408
Nanp	-0.292093
Gdnf	-0.292027
Dleu7	-0.291918
Inpp5e	-0.291906
Lpar6	-0.291839
Drosha	-0.291234
Cdk20	-0.290969
Csnk2a2	-0.290532
Baiap3	-0.290487
Sh3bgrl3	-0.28991
Ncbp3	-0.289286
Pomgnt2	-0.289108
Srsf4	-0.289073
Cops3	-0.288953
Pcdhb19	-0.288843
Pus3	-0.288636
Gpi1	-0.287896
Fiz1	-0.287379
Cdh16	-0.287378
Padi2	-0.287066
Kcnip3	-0.286369
Mcm10	-0.285338
C1rl	-0.285329
Kirrel3	-0.285079
Agap3	-0.284754
Tubb6	-0.284558
4931414P19Rik	-0.284305
Nol8	-0.284171
Rbfa	-0.283916
Tspan6	-0.283461
Tom1	-0.283301
Zfp146	-0.282917
A1bg	-0.282469
Lins1	-0.282454
Plekho1	-0.282073
Lrrc1	-0.281548
Smyd2	-0.281189
Scnn1a	-0.280727
Cd46	-0.280624
Tgoln1	-0.280596
Ulk4	-0.280453
Nt5c3b	-0.28011
Emc9	-0.279904
Angptl2	-0.279804
Terf1	-0.279711
Adam19	-0.2797
Mtbp	-0.279322
Polr1c	-0.279196
Pgam1	-0.279137
Malt1	-0.278809
Cwf19l2	-0.278509
Dcaf12l2	-0.278486
Nav1	-0.278282
Adra2a	-0.277503
5730480H06Rik	-0.277253
Farp2	-0.276711
Bahcc1	-0.276631
Gpc1	-0.276611
Myg1	-0.276557
Cdkn2c	-0.276348
Nlrp3	-0.276097
Arvcf	-0.275821
Hexim1	-0.275583
Senp3	-0.275334
Dhx30	-0.27531
Mtx3	-0.274828
Hspbp1	-0.274524
Rnf214	-0.274374
Wdcp	-0.27407
Pag1	-0.273884
St8sia5	-0.273807
St7l	-0.273539
Msto1	-0.273224
Acad8	-0.273192
Ocln	-0.272901
Aurkc	-0.272878
Cdk5rap3	-0.272655
Gemin7	-0.27263
Rcc1l	-0.272417
Cd69	-0.272284
Emilin1	-0.272204
Gm26224	-0.272154
Tlr5	-0.271765
Tubg2	-0.271749
Tbl1x	-0.27114
Fam221b	-0.27083
Actr5	-0.270687
Macc1	-0.270515
Klhl28	-0.270099
Ndufa9	-0.269519
Plin5	-0.268998
Oit3	-0.268987
St8sia3	-0.268881
Foxj2	-0.268749
Cmtr2	-0.268351
Mocos	-0.267742
Troap	-0.267658
Gask1a	-0.267306
Dtx1	-0.26723
Rpia	-0.26688
Rnasel	-0.266868
Nat14	-0.266847
Dnm3	-0.266479
Tex22	-0.26639
Ptk7	-0.266375
Tfdp1	-0.266237
Smarce1	-0.266004
Ltv1	-0.265769
Ccdc157	-0.265743
Ccdc115	-0.265613
Pbdc1	-0.265542
Zfp12	-0.265434
Arih2	-0.265375
Rgcc	-0.26485
Xkr8	-0.264666
Bbs1	-0.264621
Hyal3	-0.264462
Ostf1	-0.264333
Zfp618	-0.264162
Tmem19	-0.263707
Golga2	-0.263696
Cyb561	-0.263291
Klhdc1	-0.263138
Taf15	-0.263118
Clstn2	-0.262923
Lrch3	-0.262909
1810055G02Rik	-0.262736
Tbxa2r	-0.261835
Arf6	-0.261741
Cdc25b	-0.261602
Senp6	-0.261499
Sec24b	-0.26087
Lrrc73	-0.260616
Tefm	-0.260576
Gipc1	-0.260553
Cbfa2t2	-0.260064
Psmg3	-0.260014
Stambpl1	-0.259969
Gfod2	-0.259676
Fbxo45	-0.259645
Tank	-0.259449
Tmem158	-0.25927
Epc1	-0.25914
Atf7ip	-0.259111
Depdc1a	-0.258838
Tmem119	-0.258747
Gpm6a	-0.258175
Sh2b3	-0.257886
Tril	-0.25784
Gm6525	-0.257759
Egfr	-0.25753
Setd7	-0.257441
Pcbp2	-0.257418
Ano9	-0.257349
Gzma	-0.257336
Copz2	-0.256678
Ap3m2	-0.256474
Naa35	-0.256411
Pcgf6	-0.256374
Bbx	-0.256322
Sec22c	-0.25629
Cldn7	-0.256172
Fam120c	-0.255947
Cacna1h	-0.255799
Gm27286	-0.255615
Snw1	-0.255401
Haus6	-0.255215
Coil	-0.255209
Lcmt2	-0.254385
Osmr	-0.254358
Unc119	-0.254261
Nrip1	-0.252982
Fam193a	-0.252685
Acadm	-0.252666
Timeless	-0.252608
Mir24-1	-0.252563
Cenpl	-0.252479
Prmt1	-0.251874
Kalrn	-0.251817
Crispld1	-0.251788
Efcab7	-0.251758
Kansl3	-0.251404
Capn5	-0.251364
Gm10260	-0.251341
Gon4l	-0.251302
Kptn	-0.250987
Ago3	-0.25074
Ticrr	-0.250582
Ubfd1	-0.250547
Tnfaip8	-0.250358
Ube2cbp	-0.250018
Ncln	-0.249839
Btbd19	-0.249608
Lmo1	-0.24947
Cd34	-0.249457
Gm49909	-0.249355
Sltm	-0.249046
Lmo2	-0.249017
Zfp292	-0.248842
Tubb4a	-0.248797
Mab21l4	-0.248755
Mettl1	-0.248737
Prkra	-0.248539
Usp44	-0.248498
Pard6a	-0.248207
Slc12a9	-0.248066
Anapc2	-0.247953
Cdca2	-0.247149
Gnl1	-0.247144
Pold1	-0.247086
Gar1	-0.246757
Sirt4	-0.246681
Dnajc2	-0.246608
Hs3st3a1	-0.246445
Fam222a	-0.246015
Dzank1	-0.246003
Lrp10	-0.245848
Arfgap3	-0.245829
Zfp956	-0.245727
Cenpf	-0.245458
Dnal4	-0.245449
Zfp300	-0.245049
Abhd16a	-0.244998
Fgg	-0.244919
Drg1	-0.244865
1600012H06Rik	-0.244797
Pomgnt1	-0.244769
Rpusd2	-0.244764
Nup214	-0.2444
Ptp4a3	-0.243908
Slc6a20b	-0.243731
Myo1a	-0.243704
Fam20c	-0.243625
Tmsb10	-0.243445
Zdhhc15	-0.243443
Ints14	-0.243356
Noa1	-0.243315
Tmem91	-0.243263
Fam89b	-0.242683
Slc38a9	-0.242629
H3f3b	-0.242506
Ptrh2	-0.242338
Speg	-0.242227
Kif4	-0.241957
Spock1	-0.241487
Klrg1	-0.241476
Nudc	-0.241447
Crip2	-0.241388
Klhl36	-0.241353
Fhl3	-0.241208
Retreg2	-0.241119
Gnpda2	-0.240927
Kdm4a	-0.240814
Fkrp	-0.240592
P2ry10	-0.240534
Zswim9	-0.240181
Rab3il1	-0.239946
Dffa	-0.239854
2310033P09Rik	-0.239772
Rhoc	-0.239623
Nlrp10	-0.239482
Fra10ac1	-0.239182
Dmrtc1b	-0.239042
Mocs1	-0.239035
Tomm5	-0.238994
Tbkbp1	-0.238852
Map7d1	-0.238825
Mro	-0.238774
Fez1	-0.238681
Rgs6	-0.238667
Limk1	-0.238613
Scamp2	-0.238557
Scarb2	-0.238381
E130218I03Rik	-0.237868
Gabpb2	-0.237648
Myo15	-0.237557
Pcdh7	-0.237064
Fdx1	-0.236968
C77080	-0.236847
Parp8	-0.236687
Sardh	-0.23631
Tnfrsf18	-0.235854
Galnt7	-0.235852
Rapgef3	-0.235746
Ophn1	-0.23553
Ppt1	-0.235431
Seh1l	-0.235224
Myo1g	-0.235055
Rps6ka1	-0.235015
Mblac2	-0.234953
Ddhd1	-0.234908
Slco4a1	-0.234758
5S_rRNA	-0.234251
Sema3a	-0.234089
Ier5l	-0.233996
Marveld2	-0.233945
Cdc25a	-0.233894
Noxa1	-0.233488
Ciz1	-0.233383
Gjb4	-0.233241
Tsc22d4	-0.232784
Ckap4	-0.232705
Dad1	-0.232553
Tsga10	-0.23246
Amy1	-0.232394
Rgs17	-0.232279
Srp14	-0.231868
Bub1	-0.231835
Gadd45g	-0.231408
Eda2r	-0.231111
Fmnl1	-0.231079
Snx5	-0.230526
Tcf19	-0.230511
Col5a3	-0.230378
Insig2	-0.2302
Utp25	-0.230026
Zfp41	-0.23002
Galns	-0.229976
Brca1	-0.229713
Zfat	-0.229414
Guca2a	-0.229357
Cyth3	-0.229238
Abcb1b	-0.22909
Soga1	-0.229059
Prtn3	-0.228913
Kank4	-0.22849
Cers5	-0.228473
Ybx1	-0.228392
Icam1	-0.228214
Ier3	-0.227951
Pik3c3	-0.227893
Snai3	-0.227819
Fen1	-0.227649
Gm6377	-0.227598
Sec23ip	-0.227292
Yeats2	-0.227252
Fmo2	-0.227182
Gnb1l	-0.227102
Adal	-0.227069
Arid4a	-0.227061
Derl2	-0.226864
Tssk5	-0.226456
St3gal3	-0.226363
Actl6b	-0.226308
Runx3	-0.22614
Nfib	-0.2261
Serpine2	-0.22607
Inf2	-0.226021
Abhd13	-0.225936
Ighg3	-0.225761
Tti2	-0.225667
Arhgef6	-0.225581
Emb	-0.225526
Rela	-0.22551
Nol10	-0.225498
Spindoc	-0.225334
Ikzf1	-0.225191
Ppp1r35	-0.224992
Zfp799	-0.224959
Auts2	-0.224947
Gas6	-0.224818
Sass6	-0.224351
Plppr4	-0.224106
Fermt3	-0.224052
Col11a1	-0.224052
Pou2f2	-0.223731
Brd4	-0.223554
Rpa2	-0.223188
Sema4d	-0.222822
Naa40	-0.222764
Scfd1	-0.222661
Fgf2	-0.222651
Cyb5a	-0.222496
Mier2	-0.22249
Mrpl38	-0.222217
Cenps	-0.221948
Sash3	-0.221727
Hist2h2bb	-0.221712
N4bp3	-0.221675
Isg20l2	-0.221229
Rabep1	-0.221178
Megf6	-0.221066
Vnn3	-0.220918
5730409E04Rik	-0.220867
Igsf6	-0.220789
Erich1	-0.220671
Cryzl1	-0.220588
Dock8	-0.220509
Sema6b	-0.220284
Cdk5r1	-0.220079
Pfn1	-0.220013
Mtdh	-0.219652
Fam110a	-0.219471
Pgm2	-0.219382
Dzip1	-0.219134
Pygb	-0.219071
Enpp2	-0.218901
2810021J22Rik	-0.218717
Ccn1	-0.218672
Dtl	-0.218649
Zbtb7b	-0.21843
Fam13a	-0.218157
Gpr37	-0.217593
Phf19	-0.217575
Elf2	-0.217538
Necab3	-0.217284
Exoc6b	-0.217242
Gjd3	-0.217241
Lamtor5	-0.217223
Slc35f6	-0.217193
P2rx6	-0.216983
Akt1	-0.21675
Myl6	-0.216712
Avpi1	-0.216582
Bicdl2	-0.216516
Zrsr2	-0.216397
Rsbn1	-0.21639
Zswim4	-0.2162
Plpp4	-0.215703
Mfge8	-0.215222
Runx1	-0.215167
Ska2	-0.215095
Xndc1	-0.214506
Dpagt1	-0.214441
Cdipt	-0.214279
Emc2	-0.213914
Gemin2	-0.213624
Trhde	-0.213296
Wnt16	-0.213159
Cadm3	-0.213082
Krt39	-0.212896
Asphd1	-0.212386
Mmp3	-0.212386
Gls2	-0.212355
Clspn	-0.212043
Cldn12	-0.2118
Hist2h2ac	-0.211733
Erap1	-0.211619
Ifitm3	-0.211569
Map3k1	-0.21142
Fbxl4	-0.211156
Tnik	-0.210896
E2f1	-0.210872
Amt	-0.21087
Kcnn4	-0.210789
Dlx4	-0.210487
Slc17a4	-0.210101
Itm2c	-0.209973
Elp6	-0.209871
Gpatch2	-0.209842
Polr2e	-0.209562
Ubtd1	-0.209135
Sgcd	-0.209108
Resf1	-0.209053
Mecp2	-0.208894
Ngfr	-0.20836
Fyb	-0.208292
Ccdc160	-0.208184
Cfl1	-0.207832
Mrps5	-0.207742
Ighm	-0.207542
G2e3	-0.207423
Qpct	-0.207392
Srd5a3	-0.207205
Rab3b	-0.206921
Uchl1	-0.206921
Lhx2	-0.206815
Zmym6	-0.206788
Ube2m	-0.206743
Gpr89	-0.206621
Prr5l	-0.206558
Pced1b	-0.206548
Fam118a	-0.206171
Prf1	-0.206061
Gstm2	-0.206019
Cpxm1	-0.205852
H1f0	-0.205846
B3galt4	-0.205798
Tbx2	-0.205536
Nav3	-0.205413
Poc1b	-0.205371
Pex14	-0.205345
Mfsd3	-0.205345
Dlk2	-0.205322
Susd3	-0.205069
Wdr70	-0.204922
Itga10	-0.204897
Poc1a	-0.204862
5330417C22Rik	-0.204759
Slc39a1	-0.204746
Gprc5c	-0.20468
Fam214a	-0.204655
Rassf5	-0.204599
Prr3	-0.204338
Efl1	-0.204324
C330018D20Rik	-0.204221
Melk	-0.204213
Zkscan14	-0.203991
Ap1m2	-0.203315
R3hdm1	-0.20328
Rnaseh2c	-0.203171
Cdkl5	-0.203112
Pou4f1	-0.202879
Eif2b3	-0.202625
Slc25a12	-0.202262
Ces1g	-0.201905
Lyplal1	-0.201668
Serf2	-0.201577
Ms4a4a	-0.201516
Lrp1	-0.201513
Col6a2	-0.201472
Zfp472	-0.201319
Fuom	-0.201272
Zhx2	-0.200765
Cxcr2	-0.200641
9930021J03Rik	-0.200605
4932438H23Rik	-0.200414
Exosc2	-0.200152
Gpr161	-0.199762
Itgad	-0.199698
Vil1	-0.199528
H13	-0.199505
Wdr62	-0.1994
Zfp94	-0.199103
Arhgef11	-0.198941
Fbxo46	-0.198932
Plekhg3	-0.198781
Olfml2b	-0.198743
Sox7	-0.19855
Vash1	-0.198523
Cdc25c	-0.198401
Herc1	-0.198068
Gpbp1l1	-0.198065
2310011J03Rik	-0.197945
Rabgef1	-0.197722
Syngr2	-0.197253
Mmrn1	-0.197233
Zdhhc23	-0.197192
Sestd1	-0.197174
Kcnab2	-0.197059
Map2k3	-0.197036
Aplnr	-0.196931
Mapk3	-0.196885
Sf3b4	-0.196873
Atad5	-0.196714
Dbp	-0.196688
Nfkb1	-0.196641
Dcun1d2	-0.196598
Mmaa	-0.196459
Pik3cd	-0.196442
Tmem216	-0.196354
Fam111a	-0.196306
Slc7a8	-0.196269
Cyp2c23	-0.196244
Wdr35	-0.195823
Pank2	-0.195801
Tceal1	-0.195358
Tmem129	-0.195138
Mapk1ip1l	-0.194608
Decr2	-0.194488
Zmym5	-0.194088
LTO1	-0.194067
Il2rb	-0.193942
Magoh	-0.193883
Sema4b	-0.193861
Ryr3	-0.193822
Atmin	-0.193773
Itga3	-0.193681
Rph3al	-0.193532
Slc16a11	-0.19342
Nid2	-0.193398
Snip1	-0.193142
Prkd1	-0.193005
Irak4	-0.192922
Kif18b	-0.1929
Hprt	-0.192681
Usf1	-0.192306
Neu1	-0.192035
Purb	-0.191997
Blzf1	-0.191945
Dram1	-0.191895
Tm7sf3	-0.191798
Phf14	-0.191724
Ubtd2	-0.191564
Slc22a8	-0.191513
Clpb	-0.191389
Arid4b	-0.191389
Axin1	-0.191306
Rab38	-0.190872
Prdm10	-0.190719
Shisa4	-0.19069
Pqlc3	-0.190601
Nlrp12	-0.190484
Adcy7	-0.19041
Jcad	-0.190215
Atp6v0d1	-0.190142
Csmd2	-0.189984
Polr2c	-0.189921
4930503L19Rik	-0.189707
Nrtn	-0.18958
Hyal1	-0.18951
Mapre1	-0.189459
Gpt2	-0.189453
Csrnp2	-0.189327
Cdkn1c	-0.189021
Cdkn2aip	-0.18894
Zfp672	-0.188869
1190007I07Rik	-0.188792
N6amt1	-0.188736
Dbi	-0.188666
Tmem203	-0.188598
Farp1	-0.18859
Fbxo8	-0.188508
Setd5	-0.188308
Syf2	-0.18818
Cd79a	-0.187856
Trmt10b	-0.18757
Hmgcs2	-0.187562
Emilin2	-0.187378
Gpc3	-0.187209
AW554918	-0.187107
Lrp3	-0.187005
Rorc	-0.186847
Xylt2	-0.186696
Zc3h13	-0.186368
Parvg	-0.186264
Smarcb1	-0.186223
Fbxl2	-0.186162
Fam189a2	-0.186116
Gab3	-0.186095
Tnfaip8l1	-0.185723
Stpg2	-0.185533
Nell1	-0.185481
Cxcl13	-0.185459
Cdca7l	-0.185456
Mpv17	-0.185431
Dis3l2	-0.18539
Dhx57	-0.185335
Sgip1	-0.18525
Rasl11b	-0.185203
Nkg7	-0.184912
M1ap	-0.184852
Far1	-0.184388
Atp1a2	-0.184184
Dusp5	-0.183922
Cacnb3	-0.183875
Nim1k	-0.183862
Fgd2	-0.183567
Mgat4a	-0.18356
Khnyn	-0.183411
Abcb6	-0.183363
Lyve1	-0.183296
Eif1ax	-0.183107
Bcdin3d	-0.182956
Pycr1	-0.18265
Larp6	-0.18259
Ints9	-0.182361
Tmem159	-0.182358
Ttc3	-0.182223
Thada	-0.182071
Exosc3	-0.181996
Tmem8	-0.181714
Metap1	-0.181695
Zdhhc8	-0.181435
Tctn1	-0.181309
Wipf1	-0.181273
Borcs7	-0.181254
Zfp286	-0.18123
Gsk3a	-0.180946
Rbbp8	-0.180745
Armc9	-0.179556
Wdr12	-0.179489
Pja1	-0.179298
Lpxn	-0.179151
Edem2	-0.179029
Zbtb8a	-0.178821
Plau	-0.178686
Pkp2	-0.178607
Yipf3	-0.178598
Egf	-0.178567
Edn1	-0.178565
Nudt6	-0.178464
1700088E04Rik	-0.178413
Dysf	-0.178352
Zfp707	-0.17827
Gm266	-0.17811
Itgal	-0.17809
Igf2r	-0.178087
Rhobtb1	-0.177874
Mrtfa	-0.177654
C130050O18Rik	-0.177617
Commd10	-0.177378
Zfp182	-0.177355
Antxr2	-0.177143
Celsr1	-0.177109
Aamdc	-0.17701
Mtfr1l	-0.176642
Rab3d	-0.176641
Trim41	-0.176619
Cenpt	-0.176426
Tstd2	-0.176387
Fam122b	-0.176161
Pan3	-0.176068
Gmpr2	-0.176013
Lgr6	-0.175804
Oaz2	-0.175692
Heatr1	-0.17535
Ryk	-0.175214
Xpc	-0.174975
Polr2a	-0.174833
1110038F14Rik	-0.174332
Zfp579	-0.174185
Mavs	-0.174007
Cyfip2	-0.173771
Gimap8	-0.173726
Stk36	-0.1737
Zcchc2	-0.173354
Fxyd3	-0.173039
Srgap1	-0.172942
Zfp846	-0.172744
Havcr2	-0.172695
Nmral1	-0.172356
Wfdc3	-0.172349
Hmg20a	-0.17224
Plxnc1	-0.172167
Ttc21b	-0.172147
Snf8	-0.172125
Ctsf	-0.171971
Plpp5	-0.171759
Glis1	-0.171754
Prrg3	-0.171647
Stmn1	-0.171453
Fam228b	-0.171251
Pcgf5	-0.171209
Toe1	-0.171157
B9d1	-0.170859
Igkc	-0.17082
Mybl2	-0.17066
Golph3l	-0.170358
Scgb1c1	-0.170316
Timm8a1	-0.17014
Tcf7l2	-0.170063
Nox4	-0.17006
Tdp2	-0.170015
Gtpbp2	-0.170012
Smyd1	-0.169966
Inpp4b	-0.169769
Tmed9	-0.169764
Gcdh	-0.169688
Smad6	-0.169537
Ranbp17	-0.169528
Gnptab	-0.169441
2410131K14Rik	-0.169369
Trrap	-0.16935
Thap3	-0.169199
Urb1	-0.16902
Dicer1	-0.168977
Tmem241	-0.168629
Bahd1	-0.168349
Brsk1	-0.168336
Skap1	-0.168167
Elovl7	-0.168151
Fap	-0.167723
Ube2k	-0.167564
Ccser1	-0.167394
Ptgfrn	-0.167276
Usf2	-0.167149
Zcchc8	-0.167094
Phlda3	-0.167021
Cdc14a	-0.166916
Fosl1	-0.166799
Slc26a2	-0.166582
Mphosph9	-0.166414
Capns1	-0.166357
AI182371	-0.166252
Pacs2	-0.166247
Robo2	-0.166136
0610012G03Rik	-0.16612
Megf8	-0.165995
Kcnk3	-0.165949
Vars	-0.165795
2310022A10Rik	-0.165519
Rhebl1	-0.165507
Msi2	-0.165406
Iqgap3	-0.165235
Rtf1	-0.165163
Aph1a	-0.165087
Hao1	-0.165072
Tmem53	-0.164899
Plscr2	-0.164795
Pcdh1	-0.164792
Psip1	-0.164718
Usp4	-0.164357
Arhgap42	-0.16402
Nek11	-0.163983
Esrra	-0.163948
Apoh	-0.163938
Vasp	-0.163899
Ddo	-0.163857
Brd7	-0.163857
Pcsk4	-0.163848
Setdb1	-0.163731
Alg8	-0.163691
Pot1b	-0.163685
Tacc1	-0.16364
Corin	-0.163635
Dennd3	-0.163625
Ankrd1	-0.163226
Myo19	-0.163091
Vma21	-0.163053
Dok5	-0.162725
Lpar5	-0.162697
Insyn2a	-0.162601
Bod1l	-0.162567
Polq	-0.162533
Fam219a	-0.162464
Slamf8	-0.162118
Fga	-0.161982
Cdk2	-0.161932
Lsm6	-0.161921
Cxcr6	-0.161905
B3gnt8	-0.161891
Acta1	-0.161753
Pgam5	-0.161705
Rnf169	-0.16156
Katnal2	-0.161524
Prkcq	-0.161375
Dennd4b	-0.161287
Bcar3	-0.161228
Heatr3	-0.161118
Mzb1	-0.161084
Gdap2	-0.161068
Sec24c	-0.161044
Egflam	-0.160822
Serpine1	-0.160768
Cdt1	-0.160679
Rbm6	-0.16062
Adam33	-0.16008
Bcl11a	-0.159815
Slc25a42	-0.159715
Slc37a2	-0.159494
Hpgd	-0.159291
Scyl1	-0.159205
Golm1	-0.158922
Gbp2b	-0.158846
Col5a1	-0.1587
Rnf10	-0.158699
Gm4952	-0.158453
Rfc3	-0.158235
Dmpk	-0.158186
Lpl	-0.157952
Rbm17	-0.157851
Grb2	-0.157649
Fam117a	-0.157338
Prkab2	-0.157216
Tlr2	-0.157126
Ddx55	-0.157017
Mcts1	-0.156986
Vgll4	-0.156597
Rpf1	-0.156519
Cxcl10	-0.156428
Nckap5l	-0.15638
Naa25	-0.15631
Cbfa2t3	-0.156252
Tfb1m	-0.156231
Lpin2	-0.156099
Ephb4	-0.15607
Rhog	-0.15588
Zfp28	-0.155802
Lysmd1	-0.155684
Reep4	-0.155449
Zfp358	-0.155441
Ninl	-0.155396
Runx2	-0.155366
Inpp5j	-0.155358
Gm527	-0.155353
Rnf145	-0.154952
Snx17	-0.154825
Ifnlr1	-0.154817
Mbip	-0.154789
Tnfrsf11b	-0.154774
Ppm1h	-0.154608
Cebpz	-0.154449
Pigo	-0.154221
P2ry6	-0.154164
Thrap3	-0.154142
Mtus2	-0.154109
Bmpr1b	-0.154073
Gba	-0.153942
Phlda1	-0.153791
Hnrnpd	-0.153732
Impdh1	-0.153715
Crp	-0.153706
Rnf219	-0.153233
Fhod3	-0.153222
Slc2a3	-0.153062
Cpne2	-0.153043
Cep70	-0.153035
Casp1	-0.152814
Mcoln2	-0.152556
Suv39h1	-0.152433
Klhl21	-0.152316
Nek1	-0.152184
Zfp385b	-0.151903
Cops5	-0.15161
Taok3	-0.151514
Stk10	-0.151413
Acot13	-0.151312
Chd4	-0.151203
Tmem167b	-0.150946
Tspan33	-0.15086
Flna	-0.150839
Fggy	-0.15069
Gpkow	-0.150551
Ptger4	-0.15052
Uhrf1	-0.150431
Trnt1	-0.150344
Terf2	-0.150136
Pcnt	-0.150069
Ptk2b	-0.15
Nrg1	-0.149745
Ppp1r12a	-0.149727
Stau2	-0.149494
Tusc2	-0.149404
Pigu	-0.149339
Zfp687	-0.149325
Ptprn	-0.149227
Zc4h2	-0.149203
Hebp2	-0.149192
Srd5a1	-0.14888
Stimate	-0.148713
Atp8a1	-0.14848
Tlr8	-0.14841
C3ar1	-0.14829
Nr1h2	-0.147963
Mlx	-0.147935
Thap4	-0.147903
Alpk1	-0.147892
Ercc5	-0.147856
Perp	-0.147723
Grik5	-0.1476
Slc25a21	-0.147546
Kdm3b	-0.147129
Mrc2	-0.147016
Tial1	-0.14692
Notch1	-0.146916
Hnrnph1	-0.146884
Atl2	-0.146807
Vat1	-0.146708
Ruvbl1	-0.146685
Fuca1	-0.146619
Cyp2c55	-0.146602
Cited4	-0.1466
Lsmem2	-0.146353
Sfpq	-0.146097
Hnf1b	-0.146052
U4	-0.146022
Gprin3	-0.145989
Crtc3	-0.145952
Calm3	-0.145852
Ascc2	-0.145819
Nphp1	-0.145798
Wnt3	-0.14572
Pde1c	-0.145487
Smpd1	-0.145439
Lcp2	-0.145338
Ssna1	-0.145315
Cd300e	-0.145237
Ska1	-0.145138
Ankrd39	-0.145048
Uspl1	-0.144896
Klrk1	-0.144704
Sptan1	-0.144657
Map3k20	-0.144574
Mir7-1	-0.144489
Slc14a1	-0.14444
Creb3l3	-0.144402
Fech	-0.144207
Plce1	-0.144179
Dpp9	-0.144085
Ing3	-0.144048
Prdm4	-0.143846
Tfg	-0.143446
Tut4	-0.143326
Matn2	-0.143254
Slc22a17	-0.143097
Suv39h2	-0.142983
Metap2	-0.142968
Fbf1	-0.142923
Lonp1	-0.142636
Csnk1g1	-0.142434
Cenpi	-0.142337
Gnat1	-0.142269
Ppp4c	-0.14213
Dmgdh	-0.141895
Fto	-0.141436
Snapc3	-0.141356
Fam117b	-0.141327
E2f8	-0.141317
Otub1	-0.141091
Col4a4	-0.140997
Rexo2	-0.140934
Galnt3	-0.140898
Prdm6	-0.140881
Gfm1	-0.140874
Mss51	-0.140831
Pccb	-0.140722
Zfp593	-0.140648
Ciita	-0.140258
Impa2	-0.140115
Rgs12	-0.140109
Stk24	-0.140103
Fzd7	-0.140038
Phf21a	-0.139967
Vps11	-0.139967
Smad9	-0.13995
Hnrnpdl	-0.139929
Mlf1	-0.139901
Scly	-0.139536
Atp2a3	-0.139008
Drap1	-0.13876
H2-Ke6	-0.138708
Angel1	-0.138596
Fbxl18	-0.138442
Rab10	-0.138419
Sh3bp4	-0.137982
Pitpna	-0.137944
Tmed8	-0.137843
Limk2	-0.137779
H2-M3	-0.13774
Sik3	-0.137725
Map6	-0.137695
Pou2f1	-0.137624
Haus8	-0.137566
Madd	-0.137414
Stx2	-0.13727
Grem1	-0.137133
Kctd3	-0.136738
Plekhh2	-0.136456
Lrrc75a	-0.13635
Rab7b	-0.136255
Pdzd4	-0.136206
Pik3r5	-0.136099
Pde4a	-0.13587
Cd27	-0.135803
Pitx1	-0.135774
Kctd12b	-0.135766
Qrsl1	-0.13575
Spats2	-0.13558
Rgs1	-0.135425
Tmem269	-0.135098
Stard3nl	-0.135079
Prss36	-0.134997
Cnn1	-0.134996
Synpo2	-0.134924
Capn12	-0.134921
Dock2	-0.134809
Poll	-0.134789
Etv4	-0.134727
Cdc42se1	-0.134686
Gm27820	-0.134582
Notch3	-0.134431
Itgb1bp2	-0.134368
Gm26083	-0.134274
Gpr132	-0.134028
Dnase1	-0.13401
Lrrc61	-0.133892
Lrrc47	-0.133768
Nrm	-0.133707
Bccip	-0.133618
Usp30	-0.133583
Hoxb3	-0.133429
Cd74	-0.133352
0610040J01Rik	-0.133132
Hist1h1a	-0.133064
Csgalnact1	-0.132873
Mmp9	-0.132554
Parp9	-0.132442
Dclre1a	-0.132359
Svip	-0.132308
Lzts2	-0.132251
Rrm1	-0.132144
Ccnb2	-0.132104
2700049A03Rik	-0.131965
Fhl2	-0.131818
Glt8d1	-0.131461
Trmt10a	-0.131454
Atg3	-0.131407
Slc45a3	-0.131383
Slc7a6os	-0.130961
Flywch2	-0.130897
Gm25835	-0.130819
Tm6sf1	-0.130655
Stat6	-0.130624
Acacb	-0.13061
Pgm2l1	-0.130591
Ap3b1	-0.13045
Fam83g	-0.130446
Fzd6	-0.130179
Crlf3	-0.129827
Srsf1	-0.129649
Ptpru	-0.129608
Golga5	-0.129601
Osbpl10	-0.129553
Rbm24	-0.12955
Atg2a	-0.12946
Cit	-0.129364
4930579G24Rik	-0.129345
Gaa	-0.12924
Kdm5a	-0.129165
Mfsd4b4	-0.129063
Kcnma1	-0.129029
Ptpn4	-0.128874
Trub1	-0.128819
Zmynd19	-0.128696
2610001J05Rik	-0.128342
Epn3	-0.128252
Magi2	-0.128156
Camk4	-0.128154
Phldb1	-0.128044
Smim12	-0.127862
Rbm25	-0.127655
Fut11	-0.127574
Ikbke	-0.12757
Ror2	-0.127556
Nkd1	-0.127477
Adra1b	-0.127431
Wdr77	-0.127431
Brd9	-0.127312
Scn9a	-0.127231
Henmt1	-0.127195
Snord49b	-0.12704
Gid4	-0.126966
Adora1	-0.126676
Rad1	-0.126629
Zfp606	-0.126618
Inppl1	-0.126543
Armcx3	-0.126423
Rad9a	-0.126097
Ccnd2	-0.126075
Taco1	-0.12605
Tmx2	-0.12604
Maz	-0.125893
Rab13	-0.125771
Git2	-0.125645
Neurl1a	-0.125556
Mef2c	-0.125226
Trpc1	-0.125142
Sgk1	-0.12489
Klhl22	-0.124863
Got2	-0.124749
Tspan32	-0.124662
Eif4enif1	-0.124476
Ttbk2	-0.124466
Trp53bp2	-0.124201
Pcmt1	-0.124167
Nsun3	-0.123827
Smc4	-0.123825
Tex38	-0.123613
Ablim1	-0.123533
Fcrlb	-0.123464
Cd82	-0.123447
Rbm43	-0.123094
Rnf5	-0.123082
Tirap	-0.122996
Zfp772	-0.122973
Cited2	-0.122735
Tnrc6b	-0.122458
Hnrnpu	-0.122435
Wdr19	-0.122423
Fabp7	-0.121942
Lox	-0.121719
Mmp15	-0.12169
Dpys	-0.121548
Plk3	-0.121546
Olfml3	-0.121245
Ripor1	-0.121109
Odf2l	-0.121018
Cspg5	-0.120988
Tac4	-0.120936
Arfip2	-0.120807
Nudt2	-0.120706
Rnps1	-0.120406
Cd151	-0.120262
Tspyl4	-0.12021
Abcg5	-0.119995
Ptges3l	-0.119885
Fbln7	-0.119871
Dnhd1	-0.119804
Jrkl	-0.119796
Tvp23b	-0.119771
Fbxo34	-0.119605
Llgl1	-0.119596
Pik3ap1	-0.119531
Adam17	-0.11947
Ces1d	-0.119359
Eno3	-0.119319
Eprs	-0.119287
Slc12a4	-0.119088
Pitpnm1	-0.118888
Duox2	-0.118846
Klf10	-0.118773
Mfsd5	-0.118633
Dok1	-0.118606
Rasa1	-0.118602
Exoc6	-0.118587
Kctd8	-0.118413
Sdad1	-0.1184
Arhgef10l	-0.118377
Ptpa	-0.118316
Eif2s2	-0.117984
Prkag2	-0.117867
Ctps2	-0.117717
Ptpn14	-0.117663
Csmd1	-0.117616
Gnal	-0.117447
Vrk2	-0.117421
Usp38	-0.117215
Psen2	-0.117189
Slc30a6	-0.117175
Trnau1ap	-0.117128
Lin52	-0.117052
Ccdc194	-0.116887
Tmtc4	-0.116772
2610301B20Rik	-0.116446
Atl1	-0.116408
Igf2bp3	-0.116393
Acvr1b	-0.116335
Cacna1c	-0.116324
Fuca2	-0.116228
Nme7	-0.116196
Dclre1c	-0.116094
Ddr1	-0.115976
Cwc25	-0.115765
Tubgcp3	-0.115716
Ormdl2	-0.115642
Tmem71	-0.115579
Aamp	-0.115472
St14	-0.115354
Zfp2	-0.114993
Tmem237	-0.114979
Taf12	-0.114965
Mllt10	-0.11486
Plekhm2	-0.114761
Yaf2	-0.114738
Phf8	-0.114585
Gga1	-0.114558
Bcl7c	-0.114527
Slc38a6	-0.114379
Fbxo48	-0.114325
Crls1	-0.114192
Relt	-0.114079
E130309D02Rik	-0.114019
Stox1	-0.113883
Fam49a	-0.113835
Rad17	-0.113646
Plxnd1	-0.113626
Usp3	-0.11337
Irak2	-0.113295
Actc1	-0.113292
Kcnt2	-0.113176
Ace	-0.113127
Ptpn9	-0.113112
Fxr1	-0.11285
Rpgrip1l	-0.1128
C2cd3	-0.112746
Pwp2	-0.112661
Sh2b1	-0.112411
Cd44	-0.1123
D1Ertd622e	-0.112131
Gins2	-0.111954
Dhrs7b	-0.111905
Nop58	-0.11187
Kifc3	-0.111849
Polr3gl	-0.111839
Adam28	-0.111832
Ripk1	-0.111779
Ntm	-0.111773
Cyp7b1	-0.11169
Riox2	-0.111595
Set	-0.111532
Rrp1b	-0.11137
Syne2	-0.111276
Dbil5	-0.111171
Cacfd1	-0.111079
Cbll1	-0.111036
B3galt6	-0.110801
Hs3st1	-0.110791
Rhod	-0.110545
Ctnnd2	-0.110456
Dnajb13	-0.110404
Lnpk	-0.110307
Nasp	-0.110271
Aldh18a1	-0.110246
Zwilch	-0.110064
Dtd1	-0.110034
Klhl20	-0.109853
Strn4	-0.109787
Rgmb	-0.109714
Casp8	-0.109678
Cars2	-0.109463
Ttc30b	-0.109454
Rbm28	-0.109404
Ddx5	-0.109399
Tmem63a	-0.10933
Socs3	-0.109173
Sart1	-0.109099
Hspbap1	-0.109077
Nkap	-0.109063
Ttc21a	-0.108931
Slc44a2	-0.108921
Pbx3	-0.108769
Tubgcp5	-0.108763
Cmc1	-0.108721
Erbb2	-0.108452
Tmem165	-0.108346
5430427O19Rik	-0.10824
Mfsd11	-0.108218
Slc43a3	-0.107949
Cyp2j9	-0.107708
Nr2c1	-0.107677
Sgms1	-0.107503
Pkn1	-0.107451
Zfp296	-0.10744
Inmt	-0.107345
Zmat2	-0.10734
Slc10a1	-0.10731
Zfp277	-0.107275
Cntf	-0.107218
Aar2	-0.107205
Cd19	-0.107091
Klhl15	-0.107081
Dcdc2a	-0.107016
E2f4	-0.106602
Trafd1	-0.106417
Foxf1	-0.106323
Nuf2	-0.106215
Dhx32	-0.106212
Fbxw8	-0.106142
Mtpap	-0.106118
Mcph1	-0.106106
Gpr34	-0.105836
Lrp8	-0.105724
Hsf1	-0.105699
Syce1l	-0.105669
Gm26247	-0.105562
Gmip	-0.105433
Rubcnl	-0.10533
Hspb1	-0.105298
Irf5	-0.105281
Nectin2	-0.105245
Zfp128	-0.104911
Shisa5	-0.104802
Mak16	-0.104757
Rad21l	-0.104648
Lyl1	-0.104625
Ddx1	-0.104618
Sh3pxd2b	-0.10457
Tuba1c	-0.10455
Slx4ip	-0.10453
Kdelr3	-0.104372
Tmem86a	-0.104367
Il21r	-0.104325
Csk	-0.104056
Nop53	-0.104018
Serpine3	-0.104002
Srsf3	-0.103947
Atrx	-0.103923
Cd200	-0.103743
Kif24	-0.103702
Dagla	-0.103514
Gm973	-0.103164
Spon1	-0.103152
Spi1	-0.10299
Cdc45	-0.102966
Msl1	-0.102954
Saraf	-0.102624
Pard6g	-0.102578
Rps18	-0.10252
Mapk1ip1	-0.102507
Reps1	-0.102244
Supv3l1	-0.102102
Endov	-0.102033
Ino80d	-0.102013
Eml2	-0.101913
Lrrc39	-0.101782
Rft1	-0.101684
Traf2	-0.101566
Rassf10	-0.101554
Tbca	-0.101491
Zfp703	-0.101428
Pla2g6	-0.101129
Zfp217	-0.100984
Ap2m1	-0.100975
Ykt6	-0.100782
St6galnac3	-0.100371
Rwdd2b	-0.1002
Eny2	-0.100191
Tle6	-0.10012
Abca7	-0.0995205
Jag1	-0.0992644
Pgrmc1	-0.0992006
Src	-0.0990299
Ncoa6	-0.0990195
Lacc1	-0.098989
Ubtf	-0.0988664
Timm29	-0.0987756
Ccnjl	-0.0987422
Mtfmt	-0.0986058
Lima1	-0.0985362
Bcorl1	-0.0984966
Nap1l4	-0.0984074
Slc37a3	-0.098326
Rab6b	-0.0982873
Nod2	-0.0982105
Pla2g4c	-0.0981606
Clstn3	-0.0976901
Gpr157	-0.0975639
Naaa	-0.0974967
Slc16a1	-0.0973399
Triap1	-0.097264
Elp2	-0.0971852
Ppm1g	-0.0971198
Dis3l	-0.0971064
Ints5	-0.0970432
Stox2	-0.096584
Tmem179b	-0.0965218
Gas8	-0.0961014
Fscn1	-0.0960268
Btnl2	-0.0960154
Cytip	-0.0960119
Slc20a1	-0.0957894
Zfp639	-0.0957793
Parp11	-0.0957623
Szt2	-0.0957572
Kctd5	-0.0956998
Jmjd4	-0.0956548
Enpep	-0.0955358
H2-Ea-ps	-0.0954889
Smpdl3a	-0.0954345
Clptm1	-0.095426
Slain1	-0.0952377
Cavin3	-0.0952369
Ralgds	-0.0951852
Chn1	-0.0950788
Asic1	-0.0945723
Mrpl50	-0.0945209
Samhd1	-0.0944575
Ufsp1	-0.0943557
Tmem234	-0.0942946
Eomes	-0.0942153
Rcl1	-0.0941117
Clec4g	-0.0940641
Gm23600	-0.0937879
Spata7	-0.0937759
Prkcd	-0.0937544
Gm17617	-0.0937443
Trim24	-0.0937365
Prss29	-0.0934722
Slc41a3	-0.0934473
Tcf21	-0.0934288
Rassf2	-0.0933914
Mei1	-0.0931691
F11r	-0.0929213
Ccdc90b	-0.0928098
U2surp	-0.0927756
Sh3bp1	-0.0926664
Rpap2	-0.0926383
Cyp4f13	-0.0926066
Nmt1	-0.0925736
Tpm1	-0.0925725
Dlg4	-0.0924878
Arhgdib	-0.0924508
Ppp1r3f	-0.0920999
Hps1	-0.0920916
Egln2	-0.0919936
Rell2	-0.0919692
Zfp422	-0.0918818
Fmo1	-0.0918018
Yrdc	-0.0917542
Cyb561a3	-0.0916637
Map9	-0.0915874
Akap1	-0.0915754
Nek6	-0.0915433
Ampd3	-0.0915307
Cdk6	-0.0915268
1700066M21Rik	-0.0911761
Aox2	-0.0909562
Rasd1	-0.0909509
Ap1s1	-0.090944
Rspo3	-0.090851
Zrsr1	-0.0907932
Pdk3	-0.0907923
Slc17a2	-0.0907361
Homer3	-0.0906856
Cyren	-0.0905783
Wfs1	-0.0903288
Micu2	-0.0902556
Hlx	-0.0901578
Tbrg4	-0.0900642
Prr16	-0.0900209
Cmah	-0.0900196
Pp2d1	-0.0899021
Cfap20	-0.0898592
Tmem143	-0.0894803
Thumpd1	-0.0894134
Rrp7a	-0.0893224
Scmh1	-0.089136
Smc3	-0.0890601
Hs3st6	-0.0890593
Rasl10a	-0.0889615
Rps6ka3	-0.0889242
0610009B22Rik	-0.0888104
Cptp	-0.0887549
Nbas	-0.0886765
Phka2	-0.0886631
Ankrd27	-0.0886352
Ewsr1	-0.0884093
Zxdc	-0.088395
Vipas39	-0.0883204
Spr	-0.088099
Arid3b	-0.0879222
Atp8b2	-0.0877423
Eefsec	-0.0876947
Tigar	-0.0874386
4930523C07Rik	-0.0873606
Fancd2	-0.0872589
Tmem205	-0.0871642
Asb8	-0.0869927
Tk2	-0.0869436
Ccl8	-0.0869025
Kazald1	-0.0868844
Tmem88	-0.0868755
Calcoco1	-0.0868
Yae1d1	-0.086726
Klf7	-0.0866674
Fstl3	-0.0866295
Znhit6	-0.0865878
Jaml	-0.0864384
Hmcn2	-0.0864225
Ckap2l	-0.086386
Ap1g2	-0.0861729
Tia1	-0.0861309
Ppp4r4	-0.0859197
Ebf3	-0.0857406
Akirin2	-0.0857308
Ttll10	-0.0856688
Nvl	-0.0850375
Msh2	-0.0849942
Zbtb46	-0.0847405
Slc17a1	-0.084624
Rsf1	-0.0846027
Thumpd3	-0.0845905
Tedc1	-0.0845628
Camk1	-0.0844857
Ccr10	-0.0843102
Ogfrl1	-0.0842113
Rab17	-0.0841383
Gins1	-0.0841368
Sec14l4	-0.0840734
Champ1	-0.0839751
Prim1	-0.0838803
Repin1	-0.0838039
Zbtb4	-0.083799
Tgfbr1	-0.0837953
Tatdn2	-0.0836788
Atpif1	-0.0836317
Tmem175	-0.0835577
Ihh	-0.0835401
Ache	-0.0835204
Smap2	-0.083499
Ifi44	-0.0834395
Adcy10	-0.0833533
Sec61a2	-0.0833372
Tmem45b	-0.0832409
Gm2a	-0.0830722
Pcca	-0.082818
Ugdh	-0.0827967
Nup210	-0.0827368
Pdf	-0.0827282
Ppat	-0.0827045
Itga2	-0.0826381
Nubpl	-0.0824546
Snrnp40	-0.0824265
Gata6	-0.082331
Capn6	-0.0823247
Manbal	-0.0823074
Cenpe	-0.0822324
Ky	-0.0821397
Enpp5	-0.0820902
Adamts14	-0.0819162
Zfp780b	-0.0817864
Cdkn1a	-0.0816428
Htatsf1	-0.0813441
Rnf34	-0.0813122
Rab4a	-0.0812502
Rnf115	-0.081115
Pgm3	-0.0810674
Prr19	-0.0809153
Kif2c	-0.080475
Krcc1	-0.080461
Supt5	-0.0804023
Nr1i3	-0.0803565
Enkd1	-0.0803059
Dgka	-0.08026
Nova2	-0.080077
Zdhhc24	-0.0800734
Rbl1	-0.0800716
Exoc2	-0.0800118
Aknad1	-0.0799169
Abca17	-0.0799012
[truncated: 10,043 more rows]
