# Supplementary material for: Transcriptomic coordination at hepatic steatosis indicates robust immune cell engagement prior to inflammation
Source: BMC Genomics. 2021 Jun 16;22:454. doi: 10.1186/s12864-021-07784-y (PMC8210377; doi:10.1186/s12864-021-07784-y)
Supplement: Supplementary file 4 — Additional file 4: Supplementary Table 4. GO analysis results for genes exhibiting Pc < − 0.2 in all experimental group comparisons. [file 12864_2021_7784_MOESM4_ESM.xlsx]

## Sheet: Legend
Supplementary Table 4. GO analysis results for genes exhibiting Pc<-0.2 in all experimental group comparisons

## Sheet: GO analyses
GO analyses for transcripts with Pc<-0.2
S vs C
Analysis Type:	PANTHER Overrepresentation Test (Released 20210224)
Annotation Version and Release Date:	GO Ontology database DOI: 10.5281/zenodo.4495804 Released 2021-02-01
Analyzed List:	upload_1 (Mus musculus)
Reference List:	Mus musculus (all genes in database)
Test Type:	FISHER
Correction:	FDR
GO biological process complete	Mus musculus - REFLIST (21988)	upload_1 (788)	upload_1 (expected)	upload_1 (over/under)	upload_1 (fold Enrichment)	upload_1 (raw P-value)	upload_1 (FDR)
positive regulation of chemokine (C-X-C motif) ligand 2 production (GO:2000343)	12	5	0.43	+	11.63	0.000214	0.0427
myeloid leukocyte activation (GO:0002274)	134	16	4.8	+	3.33	6.62e-05	0.0201
myeloid leukocyte differentiation (GO:0002573)	119	14	4.26	+	3.28	0.000214	0.0432
positive regulation of T cell activation (GO:0050870)	200	23	7.17	+	3.21	3.26e-06	0.00271
cytokine production (GO:0001816)	154	17	5.52	+	3.08	9.61e-05	0.024
positive regulation of leukocyte cell-cell adhesion (GO:1903039)	222	24	7.96	+	3.02	5.3e-06	0.00298
positive regulation of leukocyte proliferation (GO:0070665)	152	16	5.45	+	2.94	0.00025	0.0475
cell activation involved in immune response (GO:0002263)	186	18	6.67	+	2.7	0.000275	0.0497
regulation of T cell activation (GO:0050863)	321	31	11.5	+	2.69	2.12e-06	0.00197
regulation of leukocyte cell-cell adhesion (GO:1903037)	313	30	11.22	+	2.67	3.55e-06	0.00266
positive regulation of cell-cell adhesion (GO:0022409)	266	25	9.53	+	2.62	3.05e-05	0.013
leukocyte activation (GO:0045321)	550	48	19.71	+	2.44	7.71e-08	0.000152
positive regulation of cytokine production (GO:0001819)	448	38	16.06	+	2.37	3.44e-06	0.00271
leukocyte differentiation (GO:0002521)	390	33	13.98	+	2.36	1.82e-05	0.0082
cell activation (GO:0001775)	633	51	22.69	+	2.25	3.25e-07	0.000511
lymphocyte activation (GO:0046649)	443	35	15.88	+	2.2	3.53e-05	0.0139
regulation of immune effector process (GO:0002697)	430	32	15.41	+	2.08	0.000241	0.0469
regulation of cell-cell adhesion (GO:0022407)	431	32	15.45	+	2.07	0.000246	0.0473
inflammatory response (GO:0006954)	464	34	16.63	+	2.04	0.000167	0.0376
regulation of defense response (GO:0031347)	562	40	20.14	+	1.99	9.52e-05	0.0242
response to lipid (GO:0033993)	638	45	22.86	+	1.97	4.16e-05	0.0152
regulation of response to external stimulus (GO:0032101)	893	61	32	+	1.91	4.55e-06	0.00276
hematopoietic or lymphoid organ development (GO:0048534)	738	50	26.45	+	1.89	3.91e-05	0.0146
immune system development (GO:0002520)	773	52	27.7	+	1.88	3.68e-05	0.0141
regulation of cytokine production (GO:0001817)	714	48	25.59	+	1.88	6.96e-05	0.0203
positive regulation of immune system process (GO:0002684)	1029	69	36.88	+	1.87	1.66e-06	0.00175
regulation of immune system process (GO:0002682)	1497	97	53.65	+	1.81	4.88e-08	0.000128
positive regulation of intracellular signal transduction (GO:1902533)	953	60	34.15	+	1.76	4.71e-05	0.0161
regulation of immune response (GO:0050776)	871	54	31.21	+	1.73	0.000209	0.0427
regulation of response to stress (GO:0080134)	1242	71	44.51	+	1.6	0.000178	0.0389
regulation of intracellular signal transduction (GO:1902531)	1577	89	56.52	+	1.57	4.85e-05	0.0162
response to oxygen-containing compound (GO:1901700)	1317	74	47.2	+	1.57	0.000256	0.048
positive regulation of macromolecule biosynthetic process (GO:0010557)	1727	96	61.89	+	1.55	3.2e-05	0.0133
response to biotic stimulus (GO:0009607)	1469	81	52.65	+	1.54	0.000223	0.0439
immune system process (GO:0002376)	2435	134	87.26	+	1.54	9.92e-07	0.0013
response to other organism (GO:0051707)	1436	79	51.46	+	1.54	0.000258	0.0478
response to external biotic stimulus (GO:0043207)	1438	79	51.53	+	1.53	0.000262	0.0481
positive regulation of cellular biosynthetic process (GO:0031328)	1833	100	65.69	+	1.52	5.04e-05	0.0165
positive regulation of biosynthetic process (GO:0009891)	1877	102	67.27	+	1.52	4.62e-05	0.0162
homeostatic process (GO:0042592)	1695	92	60.74	+	1.51	0.000115	0.0278
positive regulation of nucleobase-containing compound metabolic process (GO:0045935)	1774	96	63.58	+	1.51	9.12e-05	0.0235
cell surface receptor signaling pathway (GO:0007166)	1903	100	68.2	+	1.47	0.000193	0.04
positive regulation of response to stimulus (GO:0048584)	2254	117	80.78	+	1.45	8.36e-05	0.0227
regulation of localization (GO:0032879)	2837	146	101.67	+	1.44	1.24e-05	0.00593
regulation of signal transduction (GO:0009966)	2805	144	100.52	+	1.43	1.46e-05	0.00678
regulation of cell communication (GO:0010646)	3214	164	115.18	+	1.42	4.11e-06	0.00294
regulation of signaling (GO:0023051)	3226	164	115.61	+	1.42	5.38e-06	0.00292
regulation of response to stimulus (GO:0048583)	3899	198	139.73	+	1.42	3.95e-07	0.000566
positive regulation of macromolecule metabolic process (GO:0010604)	3290	167	117.91	+	1.42	5e-06	0.00292
response to external stimulus (GO:0009605)	2372	120	85.01	+	1.41	0.000191	0.0402
positive regulation of metabolic process (GO:0009893)	3597	180	128.91	+	1.4	4.26e-06	0.00292
positive regulation of nitrogen compound metabolic process (GO:0051173)	2899	144	103.89	+	1.39	7.66e-05	0.0212
regulation of multicellular organismal process (GO:0051239)	2787	138	99.88	+	1.38	0.000142	0.0333
regulation of nucleobase-containing compound metabolic process (GO:0019219)	3704	183	132.74	+	1.38	6.95e-06	0.00353
positive regulation of cellular process (GO:0048522)	5672	280	203.27	+	1.38	3.15e-09	9.91e-06
positive regulation of biological process (GO:0048518)	6165	304	220.94	+	1.38	3.89e-10	1.53e-06
response to stress (GO:0006950)	3227	159	115.65	+	1.37	4.33e-05	0.0155
regulation of biological quality (GO:0065008)	3935	193	141.02	+	1.37	5.83e-06	0.00306
positive regulation of cellular metabolic process (GO:0031325)	3114	151	111.6	+	1.35	0.000153	0.0349
regulation of transcription, DNA-templated (GO:0006355)	3190	154	114.32	+	1.35	0.000147	0.0339
regulation of nucleic acid-templated transcription (GO:1903506)	3194	154	114.47	+	1.35	0.000179	0.0385
regulation of RNA biosynthetic process (GO:2001141)	3197	154	114.57	+	1.34	0.00018	0.0383
regulation of biosynthetic process (GO:0009889)	3911	188	140.16	+	1.34	2.55e-05	0.0111
regulation of cellular biosynthetic process (GO:0031326)	3833	184	137.37	+	1.34	3.37e-05	0.0136
regulation of macromolecule biosynthetic process (GO:0010556)	3668	175	131.45	+	1.33	8.49e-05	0.0227
regulation of cellular macromolecule biosynthetic process (GO:2000112)	3633	173	130.2	+	1.33	9.86e-05	0.0243
negative regulation of biological process (GO:0048519)	5264	249	188.65	+	1.32	1.63e-06	0.00183
negative regulation of cellular process (GO:0048523)	4817	222	172.63	+	1.29	5.65e-05	0.0174
regulation of gene expression (GO:0010468)	4546	209	162.92	+	1.28	0.000121	0.0289
localization (GO:0051179)	4943	227	177.15	+	1.28	5.49e-05	0.0173
regulation of nitrogen compound metabolic process (GO:0051171)	5358	242	192.02	+	1.26	7.36e-05	0.0211
regulation of primary metabolic process (GO:0080090)	5538	249	198.47	+	1.25	7.4e-05	0.0208
regulation of cellular metabolic process (GO:0031323)	5743	256	205.82	+	1.24	9.07e-05	0.0238
regulation of metabolic process (GO:0019222)	6441	284	230.83	+	1.23	6.86e-05	0.0204
regulation of macromolecule metabolic process (GO:0060255)	5947	262	213.13	+	1.23	0.000176	0.039
regulation of cellular process (GO:0050794)	11462	478	410.77	+	1.16	2.29e-06	0.002
regulation of biological process (GO:0050789)	11977	497	429.23	+	1.16	1.75e-06	0.00172
biological regulation (GO:0065007)	12582	519	450.91	+	1.15	1.23e-06	0.00149
cellular process (GO:0009987)	15087	610	540.68	+	1.13	9.1e-08	0.000159
biological_process (GO:0008150)	20425	763	731.99	+	1.04	4.4e-06	0.00277
system process (GO:0003008)	2642	59	94.68	-	0.62	5.18e-05	0.0166
G protein-coupled receptor signaling pathway (GO:0007186)	1829	33	65.55	-	0.5	8.33e-06	0.0041
nervous system process (GO:0050877)	2108	34	75.55	-	0.45	5.41e-08	0.000122
Unclassified (UNCLASSIFIED)	1563	25	56.01	-	0.45	4.4e-06	0.00289
sensory perception (GO:0007600)	1645	15	58.95	-	0.25	1.02e-11	5.35e-08
sensory perception of chemical stimulus (GO:0007606)	1223	1	43.83	-	0.02	4.3e-18	6.76e-14
sensory perception of smell (GO:0007608)	1123	0	40.25	-	< 0.01	4.95e-18	3.9e-14
NS vs C
Analysis Type:	PANTHER Overrepresentation Test (Released 20210224)
Annotation Version and Release Date:	GO Ontology database DOI: 10.5281/zenodo.4495804 Released 2021-02-01
Analyzed List:	upload_1 (Mus musculus)
Reference List:	Mus musculus (all genes in database)
Test Type:	FISHER
Correction:	FDR
GO biological process complete	Mus musculus - REFLIST (21988)	upload_1 (740)	upload_1 (expected)	upload_1 (over/under)	upload_1 (fold Enrichment)	upload_1 (raw P-value)	upload_1 (FDR)
neuronal action potential propagation (GO:0019227)	11	5	0.37	+	13.51	0.000117	0.0449
action potential propagation (GO:0098870)	11	5	0.37	+	13.51	0.000117	0.0438
plasma membrane organization (GO:0007009)	101	13	3.4	+	3.82	8.77e-05	0.0363
lymphocyte differentiation (GO:0030098)	290	26	9.76	+	2.66	1.6e-05	0.0109
mononuclear cell differentiation (GO:1903131)	326	27	10.97	+	2.46	4.78e-05	0.0228
leukocyte differentiation (GO:0002521)	390	31	13.13	+	2.36	3.51e-05	0.0184
lymphocyte activation (GO:0046649)	443	35	14.91	+	2.35	9.87e-06	0.00777
leukocyte activation (GO:0045321)	550	41	18.51	+	2.22	5.65e-06	0.00556
hemopoiesis (GO:0030097)	680	48	22.89	+	2.1	3.73e-06	0.00533
hematopoietic or lymphoid organ development (GO:0048534)	738	49	24.84	+	1.97	1.44e-05	0.0108
cell activation (GO:0001775)	633	41	21.3	+	1.92	0.000146	0.0509
immune system development (GO:0002520)	773	50	26.02	+	1.92	3.21e-05	0.0174
negative regulation of multicellular organismal process (GO:0051241)	1087	64	36.58	+	1.75	3.62e-05	0.0184
regulation of cell motility (GO:2000145)	990	57	33.32	+	1.71	0.000159	0.0492
regulation of cell differentiation (GO:0045595)	1581	88	53.21	+	1.65	7.62e-06	0.00667
regulation of response to stress (GO:0080134)	1242	68	41.8	+	1.63	0.000149	0.0508
negative regulation of response to stimulus (GO:0048585)	1597	85	53.75	+	1.58	5.74e-05	0.0266
regulation of developmental process (GO:0050793)	2521	125	84.84	+	1.47	1.93e-05	0.0121
positive regulation of nitrogen compound metabolic process (GO:0051173)	2899	143	97.57	+	1.47	4.73e-06	0.00497
positive regulation of macromolecule metabolic process (GO:0010604)	3290	162	110.72	+	1.46	8.81e-07	0.00198
regulation of multicellular organismal process (GO:0051239)	2787	136	93.8	+	1.45	1.58e-05	0.0113
positive regulation of metabolic process (GO:0009893)	3597	172	121.06	+	1.42	2.13e-06	0.00419
positive regulation of cellular metabolic process (GO:0031325)	3114	148	104.8	+	1.41	1.9e-05	0.0125
regulation of localization (GO:0032879)	2837	134	95.48	+	1.4	7.84e-05	0.0334
regulation of signaling (GO:0023051)	3226	152	108.57	+	1.4	2.47e-05	0.0144
regulation of cell communication (GO:0010646)	3214	151	108.17	+	1.4	3.03e-05	0.017
positive regulation of cellular process (GO:0048522)	5672	265	190.89	+	1.39	3.71e-09	1.95e-05
regulation of biological quality (GO:0065008)	3935	182	132.43	+	1.37	7.53e-06	0.00698
animal organ development (GO:0048513)	3146	144	105.88	+	1.36	0.000157	0.0505
positive regulation of biological process (GO:0048518)	6165	282	207.48	+	1.36	7.18e-09	2.83e-05
negative regulation of biological process (GO:0048519)	5264	239	177.16	+	1.35	4.8e-07	0.00126
negative regulation of cellular process (GO:0048523)	4817	218	162.11	+	1.34	2.67e-06	0.0042
transport (GO:0006810)	3555	160	119.64	+	1.34	0.000145	0.0517
establishment of localization (GO:0051234)	3716	167	125.06	+	1.34	0.000103	0.0406
regulation of response to stimulus (GO:0048583)	3899	175	131.22	+	1.33	6.27e-05	0.0282
cellular developmental process (GO:0048869)	3611	162	121.53	+	1.33	0.000159	0.05
regulation of cellular metabolic process (GO:0031323)	5743	245	193.28	+	1.27	3.72e-05	0.0183
regulation of metabolic process (GO:0019222)	6441	274	216.77	+	1.26	9.27e-06	0.00768
cellular component organization or biogenesis (GO:0071840)	5345	226	179.88	+	1.26	0.000153	0.0513
regulation of macromolecule metabolic process (GO:0060255)	5947	250	200.14	+	1.25	7.75e-05	0.0339
primary metabolic process (GO:0044238)	6275	261	211.18	+	1.24	0.000101	0.0408
cellular metabolic process (GO:0044237)	6379	263	214.68	+	1.23	0.000155	0.0507
metabolic process (GO:0008152)	7434	301	250.19	+	1.2	0.000128	0.047
cellular process (GO:0009987)	15087	577	507.75	+	1.14	2.86e-08	9.02e-05
biological regulation (GO:0065007)	12582	481	423.44	+	1.14	2.25e-05	0.0136
biological_process (GO:0008150)	20425	717	687.4	+	1.04	4.72e-06	0.00571
G protein-coupled receptor signaling pathway (GO:0007186)	1829	29	61.55	-	0.47	4.16e-06	0.00546
Unclassified (UNCLASSIFIED)	1563	23	52.6	-	0.44	4.72e-06	0.0053
sensory perception (GO:0007600)	1645	24	55.36	-	0.43	2.66e-06	0.00465
sensory perception of smell (GO:0007608)	1123	2	37.79	-	0.05	4.04e-14	3.18e-10
sensory perception of chemical stimulus (GO:0007606)	1223	2	41.16	-	0.05	1.72e-15	2.7e-11
NS vs S
Analysis Type:	PANTHER Overrepresentation Test (Released 20210224)
Annotation Version and Release Date:	GO Ontology database DOI: 10.5281/zenodo.4495804 Released 2021-02-01
Analyzed List:	upload_1 (Mus musculus)
Reference List:	Mus musculus (all genes in database)
Test Type:	FISHER
Correction:	FDR
GO biological process complete	Mus musculus - REFLIST (21988)	upload_1 (892)	upload_1 (expected)	upload_1 (over/under)	upload_1 (fold Enrichment)	upload_1 (raw P-value)	upload_1 (FDR)
mitotic G2/M transition checkpoint (GO:0044818)	37	9	1.5	+	6	6.01e-05	0.027
negative regulation of G2/M transition of mitotic cell cycle (GO:0010972)	47	10	1.91	+	5.24	6.31e-05	0.0268
negative regulation of cell cycle G2/M phase transition (GO:1902750)	58	11	2.35	+	4.68	6.85e-05	0.0277
regulation of G2/M transition of mitotic cell cycle (GO:0010389)	85	16	3.45	+	4.64	1.79e-06	0.00176
regulation of cell cycle G2/M phase transition (GO:1902749)	101	16	4.1	+	3.9	1.26e-05	0.00861
negative regulation of mitotic cell cycle phase transition (GO:1901991)	133	17	5.4	+	3.15	7.98e-05	0.0314
negative regulation of cell cycle phase transition (GO:1901988)	150	19	6.09	+	3.12	3.47e-05	0.0189
regulation of mitotic cell cycle phase transition (GO:1901990)	265	30	10.75	+	2.79	1.79e-06	0.00166
regulation of cell cycle phase transition (GO:1901987)	299	31	12.13	+	2.56	8.13e-06	0.0064
mitotic cell cycle (GO:0000278)	539	45	21.87	+	2.06	1.73e-05	0.0109
regulation of cell cycle process (GO:0010564)	601	49	24.38	+	2.01	1.18e-05	0.00842
protein localization to organelle (GO:0033365)	659	50	26.73	+	1.87	6.56e-05	0.0272
RNA processing (GO:0006396)	769	55	31.2	+	1.76	0.000105	0.0402
macromolecule modification (GO:0043412)	2428	143	98.5	+	1.45	1.1e-05	0.00822
cellular localization (GO:0051641)	2192	126	88.92	+	1.42	0.000114	0.0406
cellular protein modification process (GO:0006464)	2254	129	91.44	+	1.41	0.00011	0.0411
protein modification process (GO:0036211)	2254	129	91.44	+	1.41	0.00011	0.0402
negative regulation of cellular process (GO:0048523)	4817	262	195.41	+	1.34	3.27e-07	0.000468
cellular metabolic process (GO:0044237)	6379	346	258.78	+	1.34	8.73e-10	4.58e-06
negative regulation of biological process (GO:0048519)	5264	285	213.55	+	1.33	1.07e-07	0.000169
nitrogen compound metabolic process (GO:0006807)	5724	306	232.21	+	1.32	8.22e-08	0.000162
cellular macromolecule metabolic process (GO:0044260)	3955	210	160.44	+	1.31	4.49e-05	0.0214
primary metabolic process (GO:0044238)	6275	333	254.56	+	1.31	2.8e-08	6.3e-05
cellular component organization or biogenesis (GO:0071840)	5345	283	216.83	+	1.31	1.01e-06	0.00122
macromolecule metabolic process (GO:0043170)	5361	281	217.48	+	1.29	2.32e-06	0.00203
organic substance metabolic process (GO:0071704)	7015	366	284.58	+	1.29	2.09e-08	6.57e-05
cellular component organization (GO:0016043)	5151	267	208.96	+	1.28	1.37e-05	0.00901
metabolic process (GO:0008152)	7434	380	301.58	+	1.26	9.2e-08	0.000161
regulation of nitrogen compound metabolic process (GO:0051171)	5358	271	217.36	+	1.25	6.09e-05	0.0267
regulation of primary metabolic process (GO:0080090)	5538	280	224.66	+	1.25	4.42e-05	0.0217
regulation of cellular metabolic process (GO:0031323)	5743	290	232.98	+	1.24	3.27e-05	0.0191
positive regulation of cellular process (GO:0048522)	5672	286	230.1	+	1.24	4.27e-05	0.0217
regulation of macromolecule metabolic process (GO:0060255)	5947	299	241.26	+	1.24	3.36e-05	0.0189
positive regulation of biological process (GO:0048518)	6165	307	250.1	+	1.23	4.84e-05	0.0224
regulation of metabolic process (GO:0019222)	6441	320	261.3	+	1.22	3.2e-05	0.0194
cellular process (GO:0009987)	15087	689	612.04	+	1.13	2.3e-08	6.03e-05
biological_process (GO:0008150)	20425	863	828.59	+	1.04	1.59e-06	0.00179
system process (GO:0003008)	2642	68	107.18	-	0.63	3.53e-05	0.0185
nervous system process (GO:0050877)	2108	44	85.52	-	0.51	5.74e-07	0.000752
sensory perception (GO:0007600)	1645	32	66.73	-	0.48	2.81e-06	0.00233
Unclassified (UNCLASSIFIED)	1563	29	63.41	-	0.46	1.59e-06	0.00167
G protein-coupled receptor signaling pathway (GO:0007186)	1829	29	74.2	-	0.39	2.02e-09	7.93e-06
sensory perception of chemical stimulus (GO:0007606)	1223	4	49.61	-	0.08	1.24e-16	1.96e-12
sensory perception of smell (GO:0007608)	1123	3	45.56	-	0.07	4.01e-16	3.16e-12
