# Supplementary material for: Transcriptomic coordination at hepatic steatosis indicates robust immune cell engagement prior to inflammation
Source: BMC Genomics. 2021 Jun 16;22:454. doi: 10.1186/s12864-021-07784-y (PMC8210377; doi:10.1186/s12864-021-07784-y)
Supplement: Supplementary file 5 — Additional file 5: Supplementary Table 5. Cummulative Pc and corresponding GO analysis for 5% of transcripts with higher Pc. [file 12864_2021_7784_MOESM5_ESM.xlsx]

## Sheet: Legend
Supplementary Table 5. Cummulative Pc and corresponding GO analysis for 5% of transcripts with higher Pc

## Sheet: Pc(cum) & GO analyses
						GO analyses for transcripts with top 5% cumulative Pc
Gene_Name	NS vs C	S vs C	NS vs S	Pc(cum)		GO with top 5% (=600 genes)
Slc44a1	0.43852	0.37324	0.539779	1.35154
Eps8	0.399101	0.358099	0.587903	1.3451		Analysis Type:	PANTHER Overrepresentation Test (Released 20210224)
Ten1	0.372549	0.375924	0.596214	1.34469		Annotation Version and Release Date:	GO Ontology database DOI: 10.5281/zenodo.4495804 Released 2021-02-01
Nucb1	0.378142	0.378898	0.580706	1.33775		Analyzed List:	upload_1 (Mus musculus)
Vti1b	0.357882	0.377969	0.599644	1.3355		Reference List:	Mus musculus (all genes in database)
Plpp3	0.386487	0.365725	0.577699	1.32991		Test Type:	FISHER
Man2a1	0.408463	0.374514	0.546675	1.32965		Correction:	FDR
Fbxo22	0.390787	0.374058	0.559182	1.32403		GO biological process complete	Mus musculus - REFLIST (21988)	upload_1 (601)	upload_1 (expected)	upload_1 (over/under)	upload_1 (fold Enrichment)	upload_1 (raw P-value)	upload_1 (FDR)
Glrx2	0.388826	0.355142	0.579234	1.3232		mammary gland epithelium development (GO:0061180)	64	9	1.75	+	5.14	0.000134	0.0491
Cdpf1	0.358573	0.377997	0.586366	1.32294		cellular modified amino acid metabolic process (GO:0006575)	163	16	4.46	+	3.59	2.51e-05	0.0136
F11	0.359494	0.37165	0.590936	1.32208		sulfur compound metabolic process (GO:0006790)	285	23	7.79	+	2.95	9.59e-06	0.00559
Gpd2	0.436494	0.362449	0.522684	1.32163		glycerophospholipid metabolic process (GO:0006650)	252	19	6.89	+	2.76	0.000129	0.0485
Colgalt2	0.385533	0.37328	0.561239	1.32005		phospholipid metabolic process (GO:0006644)	325	23	8.88	+	2.59	6.53e-05	0.0294
Sppl2a	0.426427	0.35984	0.531688	1.31796		cellular lipid metabolic process (GO:0044255)	852	56	23.29	+	2.4	5.38e-09	9.41e-06
SNORD79	0.361333	0.36957	0.586992	1.31789		organophosphate metabolic process (GO:0019637)	741	48	20.25	+	2.37	1.09e-07	0.000107
Bloc1s5	0.388394	0.346726	0.579417	1.31454		monocarboxylic acid metabolic process (GO:0032787)	485	30	13.26	+	2.26	6.99e-05	0.0306
Dpp7	0.384458	0.353294	0.574988	1.31274		carboxylic acid metabolic process (GO:0019752)	752	45	20.55	+	2.19	2.63e-06	0.0018
Ccnh	0.400525	0.374317	0.535465	1.31031		organic acid metabolic process (GO:0006082)	806	48	22.03	+	2.18	1.16e-06	0.000965
Rrp36	0.378687	0.367733	0.561362	1.30778		lipid metabolic process (GO:0006629)	1113	66	30.42	+	2.17	1.23e-08	1.61e-05
Ireb2	0.423822	0.365375	0.51843	1.30763		oxoacid metabolic process (GO:0043436)	769	45	21.02	+	2.14	3.83e-06	0.00241
Cebpzos	0.338635	0.367804	0.600575	1.30701		small molecule metabolic process (GO:0044281)	1418	81	38.76	+	2.09	1.11e-09	2.18e-06
Pgc	0.377608	0.358714	0.570242	1.30656		carbohydrate derivative metabolic process (GO:1901135)	811	44	22.17	+	1.98	3.07e-05	0.0156
Sec13	0.380899	0.377185	0.547252	1.30534		phosphate-containing compound metabolic process (GO:0006796)	1633	86	44.63	+	1.93	1.26e-08	1.53e-05
Myorg	0.442542	0.349682	0.512905	1.30513		phosphorus metabolic process (GO:0006793)	1655	87	45.24	+	1.92	1.02e-08	1.46e-05
Tbk1	0.382064	0.379776	0.543181	1.30502		regulation of anatomical structure morphogenesis (GO:0022603)	968	50	26.46	+	1.89	3.47e-05	0.0171
Sun2	0.416767	0.373845	0.513166	1.30378		cellular catabolic process (GO:0044248)	1514	76	41.38	+	1.84	6.25e-07	0.000547
Tspo	0.364122	0.370612	0.567921	1.30266		catabolic process (GO:0009056)	1757	83	48.02	+	1.73	2.23e-06	0.0016
Pyroxd2	0.370215	0.36648	0.565626	1.30232		organic substance biosynthetic process (GO:1901576)	2062	94	56.36	+	1.67	1.48e-06	0.00116
Sdr42e1	0.418108	0.36703	0.516148	1.30129		biosynthetic process (GO:0009058)	2128	95	58.16	+	1.63	3.91e-06	0.00237
Scgb1a1	0.360475	0.360275	0.578519	1.29927		regulation of intracellular signal transduction (GO:1902531)	1577	70	43.1	+	1.62	0.000121	0.0487
Ccdc181	0.369591	0.360169	0.569302	1.29906		cellular biosynthetic process (GO:0044249)	1985	88	54.26	+	1.62	1.1e-05	0.00617
SNORA71	0.366995	0.362905	0.568126	1.29803		organonitrogen compound metabolic process (GO:1901564)	4291	188	117.29	+	1.6	1.52e-11	4.78e-08
Prx	0.372612	0.362261	0.563081	1.29795		cellular localization (GO:0051641)	2192	92	59.91	+	1.54	4.9e-05	0.0234
Adam11	0.366821	0.365864	0.565269	1.29795		organelle organization (GO:0006996)	3178	131	86.86	+	1.51	1.93e-06	0.00145
Acsl6	0.357797	0.359929	0.579861	1.29759		cellular metabolic process (GO:0044237)	6379	262	174.36	+	1.5	8.7e-14	6.85e-10
Sntg2	0.366227	0.35757	0.573386	1.29718		regulation of cellular component organization (GO:0051128)	2455	100	67.1	+	1.49	8.28e-05	0.0353
Dcaf12l1	0.367635	0.359041	0.569722	1.2964		primary metabolic process (GO:0044238)	6275	249	171.52	+	1.45	2.82e-11	7.39e-08
Sel1l3	0.367084	0.370422	0.558523	1.29603		regulation of biological quality (GO:0065008)	3935	154	107.56	+	1.43	3.52e-06	0.00231
Sapcd1	0.361004	0.348882	0.586088	1.29597		nitrogen compound metabolic process (GO:0006807)	5724	222	156.45	+	1.42	8.52e-09	1.34e-05
Ttc24	0.363953	0.357705	0.574292	1.29595		organic substance metabolic process (GO:0071704)	7015	271	191.74	+	1.41	3.33e-11	7.49e-08
Cnmd	0.370707	0.369716	0.555318	1.29574		metabolic process (GO:0008152)	7434	287	203.19	+	1.41	4.13e-12	1.63e-08
Fstl4	0.362163	0.376097	0.555845	1.2941		protein metabolic process (GO:0019538)	3413	131	93.29	+	1.4	6.52e-05	0.0302
Fsd1	0.364327	0.363012	0.566732	1.29407		localization (GO:0051179)	4943	177	135.11	+	1.31	9.23e-05	0.0383
Dhrs1	0.370645	0.350067	0.572972	1.29368		cellular process (GO:0009987)	15087	475	412.37	+	1.15	2.08e-08	2.34e-05
Smpdl3b	0.361909	0.357687	0.573867	1.29346		biological_process (GO:0008150)	20425	581	558.28	+	1.04	0.000128	0.0502
Casd1	0.36268	0.350326	0.580452	1.29346		nervous system process (GO:0050877)	2108	29	57.62	-	0.5	2.76e-05	0.0145
Gpr107	0.433532	0.351123	0.508456	1.29311		Unclassified (UNCLASSIFIED)	1563	20	42.72	-	0.47	0.000128	0.049
Kcnd3	0.367055	0.363096	0.56232	1.29247		G protein-coupled receptor signaling pathway (GO:0007186)	1829	19	49.99	-	0.38	5.05e-07	0.000467
Lcn12	0.365858	0.360981	0.56517	1.29201		sensory perception (GO:0007600)	1645	14	44.96	-	0.31	7.64e-08	8.02e-05
Mybpc3	0.364075	0.361553	0.56609	1.29172		sensory perception of chemical stimulus (GO:0007606)	1223	1	33.43	-	0.03	1.51e-13	7.94e-10
Nfe2l3	0.354569	0.373618	0.562992	1.29118		sensory perception of smell (GO:0007608)	1123	0	30.7	-	< 0.01	5.42e-14	8.54e-10
Tspyl2	0.34126	0.378777	0.570539	1.29058
C1qtnf12	0.330982	0.369404	0.590171	1.29056
Pcsk2	0.359385	0.365298	0.56546	1.29014
Gabra4	0.366966	0.360317	0.562607	1.28989
Capn7	0.434951	0.364797	0.489995	1.28974
Ccdc154	0.364361	0.361478	0.56345	1.28929
Dydc2	0.365498	0.354713	0.569018	1.28923
Scd3	0.36557	0.360789	0.562768	1.28913
Epb41	0.434095	0.356538	0.498368	1.289
Napsa	0.379544	0.334081	0.575143	1.28877
Arhgef9	0.364518	0.373726	0.550506	1.28875
Mpp5	0.398016	0.355167	0.535428	1.28861
Myo5c	0.366492	0.35757	0.564129	1.28819
Ptprt	0.367052	0.357914	0.563081	1.28805
Nudcd3	0.427481	0.345362	0.514837	1.28768
9430007A20Rik	0.366966	0.35757	0.563081	1.28762
Acoxl	0.366966	0.35757	0.563081	1.28762
Opn4	0.366966	0.35757	0.563081	1.28762
Dnmt3c	0.36593	0.355276	0.565522	1.28673
Hsd17b3	0.366348	0.356817	0.563495	1.28666
Lrp12	0.354471	0.34327	0.588081	1.28582
Tbc1d16	0.355825	0.364513	0.565007	1.28534
Psen1	0.389566	0.342695	0.552808	1.28507
B4galnt1	0.366519	0.355239	0.563218	1.28498
Nek10	0.364386	0.357296	0.563081	1.28476
Ros1	0.366506	0.359273	0.558898	1.28468
Map4k3	0.416511	0.336075	0.531816	1.2844
Psme4	0.393873	0.339405	0.55101	1.28429
Mybph	0.367191	0.346557	0.570437	1.28419
Timm17b	0.356972	0.367226	0.559847	1.28405
Sufu	0.400255	0.365106	0.518056	1.28342
Ube4b	0.403911	0.351894	0.52726	1.28306
Gsg1l	0.366966	0.352926	0.562873	1.28277
Erp27	0.366571	0.353623	0.56202	1.28221
E230025N22Rik	0.36675	0.354783	0.560468	1.282
Tmem45a	0.3637	0.354782	0.563083	1.28157
Megf11	0.355139	0.362188	0.564005	1.28133
Gstm4	0.368235	0.365907	0.545168	1.27931
Gm24119	0.360948	0.368436	0.549876	1.27926
Agmo	0.360859	0.331907	0.586301	1.27907
Fxyd1	0.358248	0.361019	0.559371	1.27864
Rad51b	0.362287	0.350804	0.564609	1.2777
Tbcel	0.473624	0.360849	0.443218	1.27769
Ctcfl	0.354342	0.347646	0.5732	1.27519
Chrna1	0.366341	0.345737	0.563021	1.2751
Scn1b	0.368066	0.344428	0.562499	1.27499
Prkacb	0.414664	0.361215	0.498996	1.27487
Ube3c	0.421089	0.360535	0.493113	1.27474
Arfgef2	0.434495	0.349825	0.490117	1.27444
Ldb3	0.354672	0.334214	0.584483	1.27337
Pde6h	0.364772	0.35757	0.550834	1.27318
Sebox	0.339557	0.359199	0.57391	1.27267
Galk1	0.364873	0.33367	0.57296	1.2715
Cldn10	0.365118	0.357079	0.549071	1.27127
C1qtnf4	0.328578	0.353611	0.588816	1.271
Mrpl27	0.346588	0.356075	0.568199	1.27086
Aspdh	0.387307	0.319045	0.564146	1.2705
Nipal1	0.34655	0.330464	0.59275	1.26976
Acp6	0.369608	0.347421	0.552448	1.26948
Cmbl	0.334307	0.366784	0.568221	1.26931
Cers4	0.369028	0.350255	0.549834	1.26912
Kif17	0.359106	0.387084	0.522648	1.26884
Gstm3	0.374877	0.331346	0.562194	1.26842
Fabp5	0.344798	0.352926	0.569918	1.26764
1110032A03Rik	0.339865	0.342401	0.5849	1.26717
Anxa9	0.35767	0.328909	0.580312	1.26689
Brdt	0.350934	0.373303	0.542479	1.26672
Gtf3a	0.375187	0.343699	0.546809	1.2657
Gtpbp8	0.358551	0.364549	0.542545	1.26564
Slc7a4	0.363969	0.332556	0.569093	1.26562
Gmeb2	0.42778	0.357459	0.48031	1.26555
Borcs5	0.391944	0.364082	0.509393	1.26542
Sdr9c7	0.356635	0.347105	0.561625	1.26536
Grrp1	0.372367	0.316298	0.576582	1.26525
Isoc2b	0.385761	0.339849	0.539245	1.26485
Armh1	0.361323	0.353439	0.549904	1.26467
Pecam1	0.343774	0.339615	0.580941	1.26433
Ddx39b	0.360587	0.350741	0.552988	1.26432
Sema5b	0.350081	0.344842	0.568774	1.2637
Aagab	0.378557	0.326666	0.558295	1.26352
Tmem260	0.339586	0.354866	0.568828	1.26328
Pik3cb	0.402638	0.354766	0.50542	1.26282
6030458C11Rik	0.357001	0.326449	0.579231	1.26268
Gphn	0.416656	0.341242	0.503934	1.26183
Osbpl5	0.360077	0.382425	0.518598	1.2611
Stx4a	0.352793	0.359466	0.548499	1.26076
Glod5	0.365763	0.339877	0.555092	1.26073
Ift27	0.351568	0.350284	0.558713	1.26057
D2hgdh	0.418056	0.343116	0.499378	1.26055
Atg9b	0.353605	0.340013	0.566928	1.26055
Cd163	0.362271	0.363889	0.534061	1.26022
Haao	0.353779	0.340286	0.565979	1.26004
Mr1	0.380888	0.349721	0.529045	1.25965
Sbno1	0.453575	0.350497	0.454092	1.25816
Dnph1	0.375875	0.340085	0.541039	1.257
Amz2	0.341701	0.316097	0.597595	1.25539
Wnk4	0.366738	0.380455	0.50754	1.25473
Esr1	0.419956	0.344487	0.489886	1.25433
Ghdc	0.348034	0.357193	0.548875	1.2541
Med24	0.361194	0.357756	0.534773	1.25372
Rnd2	0.336102	0.367387	0.550075	1.25356
Gtf2ird2	0.361715	0.359286	0.531961	1.25296
Mybpc2	0.357168	0.338568	0.557047	1.25278
Bace1	0.407761	0.328437	0.516558	1.25276
Ptpn13	0.417602	0.344181	0.490863	1.25265
Misp	0.357312	0.345571	0.549238	1.25212
Zmpste24	0.40088	0.35378	0.497105	1.25177
Prss16	0.358631	0.348175	0.544022	1.25083
Sipa1l1	0.369752	0.357816	0.522536	1.2501
Med12l	0.352444	0.351628	0.545098	1.24917
Serpina9	0.362425	0.311276	0.574733	1.24843
Acbd5	0.400285	0.350503	0.497603	1.24839
Ift52	0.336219	0.329992	0.582004	1.24822
Hook1	0.407633	0.344115	0.496307	1.24805
Fbxo36	0.348563	0.348668	0.550536	1.24777
Insr	0.442017	0.357225	0.448277	1.24752
Nr3c1	0.437011	0.341237	0.468343	1.24659
Gart	0.422615	0.323974	0.499545	1.24613
Catsper2	0.328415	0.35827	0.55936	1.24605
Focad	0.396755	0.324048	0.525047	1.24585
Xpa	0.365994	0.345203	0.534652	1.24585
Prodh2	0.361303	0.35012	0.53423	1.24565
Ttc1	0.363653	0.332399	0.54921	1.24526
Nom1	0.373232	0.369637	0.501735	1.2446
Polr2i	0.381669	0.335019	0.52781	1.2445
Klhdc9	0.359847	0.320625	0.563554	1.24403
Car15	0.310925	0.358616	0.574133	1.24367
Fam20a	0.368337	0.321981	0.553209	1.24353
Cdiptos	0.33628	0.356911	0.549614	1.2428
Tm9sf2	0.36461	0.351109	0.527057	1.24278
Fktn	0.400021	0.351982	0.490628	1.24263
Anks6	0.346053	0.36145	0.534555	1.24206
Mcur1	0.400937	0.318775	0.522002	1.24171
Tprkb	0.394204	0.320105	0.527373	1.24168
Ssx2ip	0.365877	0.359014	0.516717	1.24161
Mfn2	0.380198	0.328663	0.532207	1.24107
Cmip	0.444874	0.354049	0.441824	1.24075
Mapk1	0.398775	0.353125	0.488364	1.24026
Echdc2	0.353718	0.347943	0.538344	1.24001
Plbd2	0.375875	0.378298	0.485362	1.23953
Maoa	0.3865	0.327564	0.525408	1.23947
Fmo4	0.351707	0.329925	0.557658	1.23929
Ildr1	0.356924	0.328402	0.553829	1.23915
Vps4b	0.371717	0.301458	0.565882	1.23906
Mfn1	0.363784	0.344962	0.529732	1.23848
Bmpr1a	0.381966	0.325414	0.531036	1.23842
Manba	0.336833	0.367523	0.533944	1.2383
Bcr	0.357404	0.344376	0.536315	1.2381
Dnajc16	0.390365	0.310055	0.537473	1.23789
Lsamp	0.353765	0.304405	0.579539	1.23771
Eftud2	0.404312	0.347423	0.485777	1.23751
Nmd3	0.349896	0.328746	0.558788	1.23743
Pabpc4l	0.367266	0.30711	0.562943	1.23732
Rps6ka5	0.408395	0.332822	0.495893	1.23711
Ciao2b	0.344256	0.361526	0.531319	1.2371
Cuedc2	0.355407	0.360483	0.520058	1.23595
Wtip	0.327205	0.352624	0.554978	1.23481
Tdrkh	0.363655	0.333381	0.537735	1.23477
Ttn	0.322028	0.362057	0.550602	1.23469
Josd2	0.365761	0.304444	0.564418	1.23462
Ctsc	0.371865	0.335895	0.526181	1.23394
Il22ra1	0.360908	0.326254	0.546695	1.23386
Egfl8	0.335153	0.337729	0.560486	1.23337
Polr2m	0.342452	0.334105	0.555968	1.23252
Gm49661	0.369415	0.325718	0.537297	1.23243
Thrb	0.378141	0.353112	0.501106	1.23236
C030006K11Rik	0.395076	0.350193	0.486911	1.23218
Nploc4	0.377289	0.349984	0.504622	1.2319
Alkbh7	0.32717	0.341185	0.56353	1.23189
Faiml	0.351652	0.324804	0.554646	1.2311
Dqx1	0.343558	0.329484	0.55797	1.23101
Rffl	0.424866	0.311677	0.494428	1.23097
Cox16	0.308933	0.343443	0.577856	1.23023
Arhgap35	0.447465	0.364075	0.41853	1.23007
Coro6	0.327133	0.356941	0.545528	1.2296
Cyp27a1	0.398078	0.350971	0.480351	1.2294
Rnls	0.345573	0.355916	0.526587	1.22808
Add2	0.331524	0.335284	0.560667	1.22748
Rps16	0.371758	0.324267	0.53108	1.22711
Myoz1	0.336257	0.359781	0.530959	1.227
Rogdi	0.347376	0.317985	0.56117	1.22653
Tsta3	0.363495	0.340424	0.52247	1.22639
Zfp786	0.36195	0.363664	0.500533	1.22615
Ddb1	0.412283	0.334725	0.478935	1.22594
Lcp1	0.397215	0.313354	0.515071	1.22564
Ndufc1	0.434521	0.340318	0.450537	1.22538
Zwint	0.354722	0.299064	0.571277	1.22506
Pram1	0.32643	0.335581	0.563	1.22501
Tpp1	0.386262	0.324593	0.513759	1.22461
Rhbdl1	0.320795	0.336551	0.56702	1.22437
Zfp512b	0.341338	0.344288	0.538492	1.22412
Lsm7	0.347429	0.344881	0.531778	1.22409
Togaram1	0.4261	0.312386	0.484494	1.22298
Spsb1	0.397828	0.327077	0.497436	1.22234
Dpy19l4	0.394531	0.323641	0.504044	1.22222
Tmem25	0.351386	0.318727	0.551657	1.22177
Mnd1	0.358835	0.324197	0.538619	1.22165
Dip2b	0.421155	0.344259	0.455299	1.22071
Pja2	0.410274	0.28511	0.523839	1.21922
Fuz	0.380341	0.328451	0.510323	1.21912
Ccpg1	0.344816	0.343012	0.53107	1.2189
Rac3	0.328681	0.362914	0.527288	1.21888
Gnl3l	0.455388	0.331967	0.431486	1.21884
Efr3a	0.3705	0.331384	0.51689	1.21877
Nudt12	0.418077	0.315966	0.484694	1.21874
Frmd5	0.333012	0.333353	0.55207	1.21844
Phldb2	0.38118	0.365369	0.47169	1.21824
Gm25091	0.342802	0.365089	0.510043	1.21793
Phlpp2	0.428593	0.3729	0.415504	1.217
Arhgap29	0.424485	0.32456	0.467914	1.21696
Pigg	0.403203	0.332292	0.480509	1.216
Sypl	0.328027	0.371659	0.515727	1.21541
Efna3	0.328811	0.317787	0.568632	1.21523
Hadh	0.357614	0.348205	0.509338	1.21516
Afmid	0.325218	0.353728	0.535739	1.21469
Gtdc1	0.35985	0.369778	0.484545	1.21417
Rnf141	0.387713	0.350369	0.475941	1.21402
Jmjd6	0.393601	0.344965	0.475335	1.2139
Xaf1	0.403445	0.34936	0.46036	1.21317
Lig3	0.468135	0.346052	0.398691	1.21288
Arpin	0.345018	0.36797	0.499814	1.2128
Limd1	0.439732	0.335305	0.43706	1.2121
Atp10a	0.342692	0.364833	0.504278	1.2118
Smarcad1	0.441392	0.321739	0.448359	1.21149
Rundc3b	0.405782	0.300678	0.504392	1.21085
Acox3	0.431152	0.308293	0.471381	1.21083
Pik3c2a	0.42399	0.332723	0.454056	1.21077
Snord80	0.341969	0.32884	0.539897	1.21071
Akip1	0.305568	0.353096	0.55196	1.21062
Lats1	0.448909	0.280517	0.480984	1.21041
Aldh3a2	0.389043	0.29821	0.522322	1.20958
Apopt1	0.427395	0.337851	0.444021	1.20927
Kdm6a	0.396762	0.279205	0.532931	1.2089
Ubn1	0.346775	0.311628	0.550238	1.20864
Hmbs	0.329027	0.365264	0.514323	1.20861
Gsap	0.356544	0.316981	0.534362	1.20789
Mrps15	0.343726	0.333811	0.530191	1.20773
Zfp641	0.361806	0.324718	0.521063	1.20759
Apom	0.363251	0.34091	0.503268	1.20743
As3mt	0.359227	0.322863	0.525265	1.20735
Zfp239	0.381581	0.316586	0.508972	1.20714
Vwa8	0.396967	0.310484	0.499477	1.20693
Wasl	0.434095	0.368836	0.403756	1.20669
Med16	0.414667	0.35504	0.436794	1.2065
Usf3	0.449877	0.355785	0.399774	1.20544
Lysmd2	0.365601	0.341062	0.498529	1.20519
Etv3	0.419972	0.325107	0.459937	1.20502
Dnajc13	0.410071	0.345112	0.449429	1.20461
Myo9a	0.370751	0.322939	0.510656	1.20435
Klhl18	0.466656	0.330957	0.406055	1.20367
Zik1	0.354835	0.370248	0.478316	1.2034
Lime1	0.30756	0.310633	0.585176	1.20337
Satb1	0.384683	0.302793	0.515707	1.20318
Wbp1l	0.422328	0.328524	0.451839	1.20269
Pm20d1	0.420685	0.3283	0.45367	1.20266
Ptprd	0.443757	0.340507	0.417871	1.20214
Slc17a8	0.341588	0.353865	0.506524	1.20198
Slc25a44	0.4533	0.338805	0.40938	1.20149
Oxsm	0.352257	0.319476	0.529462	1.2012
Cog5	0.431804	0.331797	0.437587	1.20119
Epg5	0.468994	0.344898	0.387279	1.20117
Plch2	0.359893	0.285995	0.555204	1.20109
Wbp1	0.306638	0.335749	0.557214	1.1996
Proser3	0.356354	0.314209	0.528856	1.19942
Tmx4	0.418977	0.31452	0.46591	1.19941
Sirt5	0.323263	0.340899	0.535038	1.1992
Atp5j2	0.33498	0.304057	0.560137	1.19917
Atrnl1	0.353341	0.325444	0.518945	1.19773
Rrn3	0.359568	0.337084	0.500436	1.19709
Slc17a5	0.406646	0.316652	0.473609	1.19691
Tmem86b	0.334019	0.296563	0.564711	1.19529
Abhd12b	0.30476	0.31795	0.572248	1.19496
Pipox	0.306098	0.314627	0.573723	1.19445
Lclat1	0.421776	0.323779	0.448269	1.19382
Rbck1	0.358905	0.294077	0.540769	1.19375
Golph3	0.395985	0.311169	0.486546	1.1937
Hypk	0.323081	0.310695	0.55958	1.19336
Mmd	0.368162	0.348003	0.476723	1.19289
Hsd17b4	0.33495	0.319955	0.53771	1.19261
Dnmt3b	0.30538	0.320167	0.566688	1.19223
Glyat	0.316102	0.307331	0.568596	1.19203
Natd1	0.42125	0.326227	0.444494	1.19197
Chst15	0.346792	0.276166	0.568957	1.19191
Rbak	0.327628	0.291555	0.572552	1.19173
Ndufv2	0.367787	0.353396	0.470079	1.19126
Vps50	0.45317	0.321864	0.416036	1.19107
Pigr	0.342584	0.300981	0.547494	1.19106
Wdr7	0.355041	0.328918	0.507034	1.19099
Cacul1	0.369281	0.308395	0.513122	1.1908
Ddx3x	0.400406	0.344937	0.44505	1.19039
Cfap70	0.318192	0.285363	0.586093	1.18965
Apbb3	0.292853	0.314355	0.582242	1.18945
Idh1	0.43772	0.364581	0.387037	1.18934
Gen1	0.354366	0.299484	0.535347	1.1892
Lag3	0.294976	0.365655	0.52815	1.18878
Fam120a	0.423084	0.31487	0.450386	1.18834
Stk4	0.410103	0.313629	0.46369	1.18742
Sccpdh	0.331383	0.342242	0.513653	1.18728
Atg2b	0.31364	0.297351	0.576262	1.18725
Btnl1	0.324761	0.316616	0.545851	1.18723
Fbxw7	0.368462	0.318838	0.499848	1.18715
Alad	0.373872	0.27996	0.532538	1.18637
Itpr1	0.387532	0.353974	0.444683	1.18619
Bmp2k	0.419634	0.275918	0.490622	1.18617
Fam81a	0.351337	0.358793	0.47596	1.18609
Trh	0.312367	0.289124	0.583842	1.18533
Mettl27	0.36358	0.307432	0.513735	1.18475
Uckl1	0.339854	0.297755	0.546417	1.18403
Zfp60	0.341462	0.275819	0.566206	1.18349
Pkn2	0.413149	0.305506	0.464679	1.18333
AW549877	0.37848	0.318978	0.484991	1.18245
Lman1	0.396642	0.296157	0.489272	1.18207
Crym	0.331129	0.341532	0.509183	1.18184
Stat1	0.436499	0.328914	0.416322	1.18174
Ar	0.440262	0.334732	0.406686	1.18168
Fam89a	0.312664	0.3166	0.552374	1.18164
Vps45	0.295592	0.303052	0.582988	1.18163
Zbtb38	0.430802	0.327608	0.42306	1.18147
Nup153	0.38549	0.25472	0.540229	1.18044
Pglyrp2	0.333847	0.319101	0.527431	1.18038
Thtpa	0.375685	0.26358	0.541041	1.18031
Csrp2	0.309747	0.297887	0.572602	1.18024
Cacna2d1	0.389479	0.293709	0.497001	1.18019
Chit1	0.328021	0.283792	0.568261	1.18007
Safb2	0.314656	0.283799	0.581282	1.17974
Ttc28	0.330495	0.313486	0.53544	1.17942
Ibtk	0.330926	0.350724	0.497661	1.17931
Tollip	0.396882	0.280548	0.50176	1.17919
Trappc6a	0.360562	0.3772	0.440539	1.1783
Gm17018	0.296281	0.340659	0.540978	1.17792
4932438A13Rik	0.383174	0.308929	0.485812	1.17792
Fgd4	0.3353	0.328429	0.514173	1.1779
Pls1	0.389072	0.278252	0.51052	1.17784
Ndufb10	0.431646	0.324839	0.42123	1.17772
Tef	0.419509	0.332196	0.425981	1.17769
Nme1	0.393467	0.265524	0.517511	1.1765
Gstz1	0.310722	0.289906	0.575459	1.17609
Ptpn11	0.349501	0.321272	0.505213	1.17599
Fam168a	0.430692	0.320859	0.423924	1.17548
Lgals8	0.353244	0.336936	0.485258	1.17544
Zfp82	0.368532	0.320368	0.4864	1.1753
Rfc2	0.301769	0.344043	0.529408	1.17522
6430548M08Rik	0.358525	0.306216	0.510259	1.175
Dhx16	0.34921	0.316965	0.508743	1.17492
Nbeal2	0.375516	0.277919	0.521406	1.17484
Tcf24	0.351725	0.310584	0.512449	1.17476
Dlg1	0.378599	0.285083	0.511042	1.17472
Dclk2	0.365007	0.277886	0.531626	1.17452
E2f2	0.356529	0.340204	0.477652	1.17439
Glyr1	0.39875	0.340495	0.434895	1.17414
Arhgef25	0.315566	0.338191	0.519993	1.17375
M6pr	0.317497	0.303575	0.552568	1.17364
Zfyve16	0.403093	0.295774	0.474705	1.17357
Abraxas1	0.306772	0.344533	0.522072	1.17338
Entpd5	0.316715	0.343743	0.512832	1.17329
Met	0.344228	0.298767	0.530133	1.17313
Bmt2	0.41041	0.287858	0.474584	1.17285
Pan2	0.362141	0.280418	0.530204	1.17276
Ppa2	0.330375	0.328617	0.51353	1.17252
Slc35d1	0.319538	0.329628	0.523092	1.17226
Ngef	0.340336	0.342342	0.488874	1.17155
Prrc2b	0.451029	0.320266	0.400166	1.17146
Tasor	0.381133	0.302154	0.487797	1.17108
Gramd1c	0.351997	0.337009	0.481953	1.17096
Agxt2	0.360194	0.320807	0.48991	1.17091
Npffr1	0.369332	0.327859	0.473392	1.17058
Coq6	0.374819	0.30116	0.49456	1.17054
Cyth2	0.281436	0.314636	0.574063	1.17014
Acadsb	0.35174	0.32242	0.495753	1.16991
Frg1	0.368445	0.316089	0.485306	1.16984
Lrrc17	0.32238	0.310359	0.536937	1.16968
Tubg1	0.314173	0.336915	0.518461	1.16955
Cggbp1	0.339378	0.365237	0.464354	1.16897
Abcb7	0.349495	0.306976	0.512458	1.16893
Cblc	0.342966	0.380521	0.445131	1.16862
Ankrd33b	0.429934	0.335536	0.403049	1.16852
BC024978	0.297993	0.352166	0.517947	1.16811
Nr1d2	0.269667	0.333095	0.565266	1.16803
Ctu2	0.267022	0.31905	0.581905	1.16798
Rom1	0.289665	0.311561	0.566575	1.1678
Ikbkg	0.456965	0.318173	0.392444	1.16758
Igfbp6	0.287761	0.346878	0.532868	1.16751
C1qtnf1	0.372698	0.314728	0.479721	1.16715
Zbtb49	0.332798	0.281455	0.552757	1.16701
Mbtps1	0.372413	0.347805	0.446725	1.16694
Gpr4	0.385226	0.268501	0.513149	1.16688
3110082I17Rik	0.343647	0.326709	0.496459	1.16682
Usp24	0.393659	0.33035	0.44278	1.16679
Avl9	0.405643	0.315567	0.445576	1.16679
Hs2st1	0.392725	0.295321	0.47846	1.1665
Abcc10	0.320605	0.318586	0.527284	1.16647
Phka1	0.403609	0.344535	0.418136	1.16628
Bbof1	0.29544	0.282823	0.587833	1.1661
Fbxo3	0.417485	0.275351	0.472877	1.16571
Nxf2	0.304332	0.370987	0.490373	1.16569
Ncoa2	0.4121	0.346223	0.406904	1.16523
Ptprg	0.406586	0.303714	0.454392	1.16469
Larp4	0.36513	0.343275	0.456161	1.16457
Pdxdc1	0.396641	0.293511	0.474224	1.16438
Slc4a4	0.353443	0.349154	0.461537	1.16413
Larp4b	0.409895	0.335372	0.418848	1.16411
Ppfia1	0.458291	0.35068	0.355099	1.16407
Ap3m1	0.287033	0.325924	0.550894	1.16385
Tmem9b	0.274778	0.321832	0.567104	1.16371
Slc35a3	0.303633	0.303972	0.555937	1.16354
Nr3c2	0.350161	0.364044	0.449189	1.16339
Kctd20	0.288621	0.373914	0.500742	1.16328
Otud6b	0.391372	0.31576	0.455877	1.16301
Akr1c14	0.344825	0.297441	0.519668	1.16193
Vps35	0.399876	0.304437	0.45717	1.16148
Zfp763	0.332544	0.263104	0.565378	1.16103
Zfp664	0.384055	0.337864	0.438149	1.16007
Pcnx	0.403372	0.325516	0.430846	1.15973
Tha1	0.349407	0.334003	0.475948	1.15936
Ube2b	0.356556	0.304716	0.496996	1.15827
Fmr1	0.375389	0.30039	0.48236	1.15814
Gm5617	0.394753	0.325225	0.43797	1.15795
Xpot	0.307213	0.308209	0.542512	1.15793
Eme2	0.314082	0.276694	0.566599	1.15738
Dvl1	0.284663	0.330259	0.542126	1.15705
Cap2	0.272653	0.309647	0.574644	1.15694
Rcn2	0.344585	0.295164	0.517052	1.1568
Bap1	0.369877	0.297253	0.489653	1.15678
Erlin2	0.4076	0.370354	0.378604	1.15656
Cnst	0.46242	0.266496	0.427597	1.15651
Msmp	0.295722	0.368295	0.491414	1.15543
Rgs14	0.372212	0.261812	0.521319	1.15534
Mgam2-ps	0.402162	0.333196	0.419462	1.15482
Gskip	0.262124	0.345485	0.547174	1.15478
Myo10	0.417032	0.27954	0.457907	1.15448
Mtmr10	0.341122	0.341764	0.471494	1.15438
Ip6k1	0.39743	0.305395	0.451342	1.15417
Acpp	0.419269	0.336278	0.398183	1.15373
Serinc5	0.376417	0.32823	0.448993	1.15364
Cacna1d	0.360306	0.257533	0.535767	1.15361
Gne	0.342176	0.35035	0.460655	1.15318
Epas1	0.319896	0.318618	0.514403	1.15292
Zgpat	0.308791	0.281451	0.56222	1.15246
Mtmr6	0.348502	0.268494	0.535356	1.15235
Rab24	0.32594	0.282574	0.543633	1.15215
Scarf1	0.311672	0.275412	0.564896	1.15198
Haus1	0.357477	0.359571	0.434502	1.15155
Zdhhc17	0.386479	0.267231	0.497743	1.15145
Hlcs	0.397625	0.347619	0.406205	1.15145
Adssl1	0.380642	0.298893	0.471433	1.15097
Pcyt2	0.309954	0.296837	0.544102	1.15089
Rps13	0.442419	0.288881	0.419462	1.15076
Dock1	0.336652	0.326871	0.487022	1.15055
Lrp6	0.390603	0.327557	0.432377	1.15054
Rxra	0.398163	0.310917	0.441454	1.15053
Pde3b	0.364955	0.303921	0.480983	1.14986
Decr1	0.365157	0.302075	0.482589	1.14982
Hacd3	0.389511	0.358315	0.401913	1.14974
Nfatc2ip	0.417174	0.31748	0.415078	1.14973
Rbp3	0.324507	0.379753	0.445458	1.14972
Arhgef3	0.303653	0.300837	0.544883	1.14937
Ncstn	0.439375	0.324386	0.385597	1.14936
Aldh5a1	0.347672	0.331507	0.470107	1.14929
Usp45	0.434659	0.298146	0.416098	1.1489
Parp3	0.295934	0.318142	0.534764	1.14884
Dchs1	0.338015	0.306066	0.504223	1.1483
C2cd2	0.402442	0.348438	0.397322	1.1482
Zdhhc19	0.344113	0.256808	0.547264	1.14818
Fbxl5	0.336869	0.29288	0.518378	1.14813
Manea	0.395618	0.324758	0.427429	1.14781
Strn	0.391731	0.337735	0.418221	1.14769
Cacna2d3	0.338589	0.350381	0.458677	1.14765
Vmp1	0.296854	0.286719	0.563909	1.14748
Acaca	0.44835	0.34964	0.349082	1.14707
Pdlim3	0.264429	0.314205	0.568354	1.14699
Cyp2d22	0.310672	0.286452	0.549712	1.14684
Tmem17	0.365566	0.290605	0.490539	1.14671
Id4	0.321636	0.369223	0.455757	1.14662
Tmem127	0.321117	0.322863	0.501967	1.14595
Serinc1	0.356895	0.288029	0.500883	1.14581
Nqo1	0.337553	0.336939	0.471015	1.14551
Pla2g15	0.301171	0.291484	0.552433	1.14509
Bhmt2	0.353005	0.269272	0.522768	1.14505
B230219D22Rik	0.363122	0.290696	0.490765	1.14458
Setx	0.423907	0.287823	0.432289	1.14402
Adi1	0.364128	0.276298	0.503532	1.14396
Nme2	0.421881	0.313041	0.40903	1.14395
Mtmr9	0.452779	0.360607	0.330377	1.14376
Pink1	0.354623	0.285991	0.503118	1.14373
Sh3d21	0.319514	0.248112	0.575827	1.14345
Zzef1	0.431318	0.327992	0.383895	1.1432
Mgat5	0.415444	0.328323	0.398202	1.14197
Cog4	0.331024	0.322297	0.488545	1.14187
Chac2	0.356656	0.319062	0.465388	1.14111
Aifm2	0.339141	0.24575	0.555905	1.1408
Rnf103	0.375894	0.32799	0.436008	1.13989
Ice2	0.350598	0.295678	0.493556	1.13983
4930452B06Rik	0.336874	0.270731	0.532131	1.13974
Mmgt1	0.341945	0.298531	0.4983	1.13878
Celf1	0.430808	0.296477	0.410895	1.13818
Hbp1	0.324515	0.285637	0.527796	1.13795
Bptf	0.444815	0.340155	0.352857	1.13783
Polr2f	0.326525	0.297176	0.513972	1.13767
Micos13	0.426518	0.325622	0.385502	1.13764
Nhsl1	0.378877	0.285329	0.473352	1.13756
Oxa1l	0.350728	0.296018	0.490605	1.13735
Prxl2b	0.318178	0.31966	0.499172	1.13701
Zc2hc1a	0.355838	0.295582	0.485561	1.13698
Pcid2	0.339019	0.257346	0.540516	1.13688
Cyp2j6	0.298232	0.275767	0.56277	1.13677
Ankrd46	0.354193	0.311091	0.471423	1.13671
St6galnac1	0.250657	0.316379	0.569038	1.13607
Lmbrd2	0.351816	0.283652	0.500472	1.13594
Aldh7a1	0.343671	0.335562	0.456459	1.13569
Urad	0.353046	0.249692	0.53295	1.13569
Ttl	0.353175	0.280763	0.501396	1.13534
Tfr2	0.351461	0.246404	0.53728	1.13515
Tmem87b	0.374453	0.347133	0.413407	1.13499
Ogdh	0.371913	0.290243	0.472674	1.13483
C7	0.294876	0.307608	0.532232	1.13472
Glce	0.381521	0.352561	0.400599	1.13468
Wdr59	0.350437	0.322039	0.462057	1.13453
Golga7	0.388189	0.323547	0.422571	1.13431
Abca1	0.331928	0.326633	0.475472	1.13403
Shbg	0.365511	0.276914	0.491558	1.13398
Uri1	0.414453	0.291331	0.427803	1.13359
Sacm1l	0.327332	0.337597	0.468457	1.13339
Actr2	0.369248	0.296009	0.467986	1.13324
Rreb1	0.441281	0.321125	0.370694	1.1331
Hmces	0.342339	0.300254	0.490221	1.13281
Pde4dip	0.334052	0.255653	0.542801	1.13251
Cdk13	0.435557	0.292291	0.40418	1.13203
Etnk1	0.380447	0.266653	0.484864	1.13196
Large2	0.34315	0.282466	0.506088	1.1317
Parp2	0.332886	0.356853	0.441839	1.13158
Hif1a	0.399233	0.315879	0.416333	1.13145
Dhtkd1	0.377198	0.333678	0.420436	1.13131
Mttp	0.374371	0.311316	0.445186	1.13087
Ppp4r3b	0.364189	0.277992	0.488628	1.13081
Bcl7b	0.361796	0.364941	0.40403	1.13077
Osbpl6	0.295735	0.294348	0.540396	1.13048
Pnkd	0.308531	0.292261	0.52899	1.12978
Pard3b	0.400853	0.337559	0.391173	1.12958
Pclo	0.443808	0.309415	0.375769	1.12899
Chmp1a	0.344619	0.274608	0.509383	1.12861
Mecr	0.328359	0.312147	0.487941	1.12845
Hspb6	0.345912	0.335419	0.446926	1.12826
Ptprs	0.332309	0.265291	0.530621	1.12822
Hipk3	0.338218	0.299493	0.489902	1.12761
Fgfr3	0.34162	0.379236	0.406701	1.12756
4930539E08Rik	0.369348	0.272793	0.485009	1.12715
Mrgbp	0.305475	0.297698	0.523888	1.12706
Rap2c	0.450729	0.31375	0.362449	1.12693
Mib1	0.45722	0.294233	0.375427	1.12688
Gabpa	0.457978	0.344106	0.324652	1.12674
Lrfn4	0.29191	0.31003	0.524685	1.12663
Gltpd2	0.339004	0.298963	0.4881	1.12607
Diaph3	0.367476	0.311245	0.446848	1.12557
Sidt2	0.403309	0.289829	0.432296	1.12543
Kmt5c	0.308423	0.251616	0.56538	1.12542
Sntb1	0.396879	0.334674	0.393287	1.12484
Emc10	0.342321	0.269643	0.512473	1.12444
Camsap2	0.402089	0.266852	0.455347	1.12429
Usp22	0.43043	0.327191	0.366497	1.12412
Kif12	0.255157	0.342885	0.525606	1.12365
Prdx2	0.353576	0.315431	0.454021	1.12303
Hectd4	0.431845	0.299292	0.39187	1.12301
Cfi	0.359231	0.263849	0.499822	1.1229
Adcy6	0.33687	0.332839	0.453138	1.12285
Atg9a	0.435042	0.30902	0.378721	1.12278
Nhlrc2	0.334837	0.223979	0.5636	1.12242
Spata1	0.301449	0.252828	0.567741	1.12202
Atat1	0.259746	0.363561	0.498697	1.122
Eepd1	0.286456	0.314489	0.520943	1.12189
Atp6v1f	0.407259	0.300122	0.414441	1.12182
Kif1b	0.43203	0.317577	0.372092	1.1217
Sybu	0.318438	0.259059	0.543937	1.12143
Itch	0.437322	0.286347	0.397591	1.12126
Bloc1s6	0.372562	0.309721	0.438449	1.12073
Tmbim6	0.355018	0.311157	0.454401	1.12058
Cox15	0.420549	0.276598	0.423042	1.12019
Amigo3	0.251353	0.309559	0.558895	1.11981
Pcyt1a	0.295178	0.312133	0.512244	1.11956
Cox7a1	0.311975	0.298149	0.509367	1.11949
Rpl23	0.450336	0.287109	0.381932	1.11938
Pik3ca	0.373395	0.275192	0.470608	1.1192
Ttc32	0.372701	0.337249	0.408803	1.11875
Kbtbd7	0.410938	0.316373	0.391239	1.11855
Zc3hav1	0.279604	0.309672	0.52919	1.11847
Ccnl2	0.280783	0.247381	0.590068	1.11823
Fmo5	0.339268	0.298198	0.480677	1.11814
Dync1i1	0.318429	0.267874	0.5318	1.1181
Gfm2	0.366457	0.335343	0.416247	1.11805
Rad18	0.368797	0.262257	0.486704	1.11776
Ano10	0.363148	0.296477	0.45798	1.1176
Scoc	0.373489	0.256364	0.487643	1.1175
Lhpp	0.346128	0.26402	0.507212	1.11736
Ubash3b	0.273487	0.333116	0.510614	1.11722
Aars	0.277531	0.346048	0.493352	1.11693
Selenok	0.329006	0.310124	0.477754	1.11688
Chmp2a	0.340718	0.313099	0.462682	1.1165
Slc13a5	0.357961	0.231991	0.526463	1.11641
Gstk1	0.330312	0.347429	0.438597	1.11634
Atl3	0.402458	0.354434	0.358831	1.11572
Ncoa1	0.45283	0.328552	0.33399	1.11537
SNORD24	0.2783	0.304844	0.531533	1.11468
Tg	0.315734	0.259908	0.538794	1.11444
Rnf185	0.399463	0.283408	0.431497	1.11437
Slk	0.432279	0.276955	0.404559	1.11379
Gulo	0.354058	0.286855	0.47277	1.11368
Iscu	0.427467	0.336514	0.348925	1.11291
Usp32	0.440083	0.323223	0.349599	1.1129
Ubqln2	0.30996	0.345158	0.457392	1.11251
Gns	0.324574	0.304138	0.483758	1.11247
Phf1	0.238167	0.304648	0.569573	1.11239
Pex10	0.32282	0.277709	0.511622	1.11215
Tssk1	0.287187	0.271084	0.553797	1.11207
Mpp7	0.356935	0.282435	0.472562	1.11193
D8Ertd738e	0.292206	0.265186	0.554126	1.11152
Wnk1	0.432362	0.284777	0.39436	1.1115
Stradb	0.320858	0.289795	0.500447	1.1111
Nlrp6	0.333925	0.335041	0.442108	1.11107
Gstm7	0.332606	0.2417	0.536653	1.11096
Psat1	0.33065	0.351711	0.428193	1.11055
Phyh	0.344744	0.316869	0.448681	1.11029
Dnase1l3	0.28499	0.314198	0.510822	1.11001
Bmf	0.395425	0.26276	0.451773	1.10996
R3hdm4	0.286874	0.279325	0.543566	1.10976
Arf3	0.412097	0.263839	0.433452	1.10939
Lrpprc	0.320877	0.277205	0.51125	1.10933
Apcs	0.376913	0.262894	0.469092	1.1089
Cetn4	0.326889	0.339331	0.442356	1.10857
Pi4ka	0.286594	0.29686	0.524945	1.1084
Ap1g1	0.363135	0.316145	0.428728	1.10801
Gm24916	0.292982	0.349004	0.465721	1.10771
Smcr8	0.3572	0.3716	0.378799	1.1076
Secisbp2l	0.427328	0.337089	0.3425	1.10692
Ppp6r3	0.363994	0.287775	0.454883	1.10665
Pxn	0.422173	0.31116	0.373236	1.10657
Agbl5	0.323726	0.298926	0.483502	1.10615
Rmnd5a	0.304191	0.323791	0.477825	1.10581
Colgalt1	0.321642	0.245923	0.538185	1.10575
Nit2	0.368446	0.245815	0.491456	1.10572
Mief1	0.345732	0.328726	0.431156	1.10561
Pou6f1	0.307386	0.344383	0.453726	1.1055
Parl	0.3358	0.314607	0.45462	1.10503
Emc1	0.369545	0.32231	0.413033	1.10489
Gm22620	0.282628	0.309253	0.51291	1.10479
Rad23b	0.392036	0.343618	0.369087	1.10474
Pcnx3	0.361703	0.330438	0.412501	1.10464
Notch4	0.3533	0.271616	0.479628	1.10454
Akap8	0.34304	0.297262	0.464106	1.10441
Rev3l	0.385868	0.287802	0.430699	1.10437
Mtmr12	0.401207	0.321267	0.381806	1.10428
Cux1	0.422658	0.292657	0.388957	1.10427
Slc38a1	0.366261	0.241226	0.496744	1.10423
Polr2j	0.347784	0.337242	0.418838	1.10386
Trp53i13	0.284331	0.232635	0.586656	1.10362
Kat2a	0.293454	0.332704	0.477426	1.10358
Rint1	0.356547	0.312811	0.434046	1.1034
Sh3d19	0.338227	0.304731	0.460426	1.10338
Abcf3	0.295796	0.307749	0.499823	1.10337
Tmem30b	0.385129	0.282086	0.436114	1.10333
Dlst	0.276379	0.303795	0.523095	1.10327
Slc30a1	0.380271	0.318694	0.404217	1.10318
Osbpl8	0.3977	0.300297	0.404915	1.10291
Wdr5	0.396907	0.258497	0.447298	1.1027
Harbi1	0.298327	0.239244	0.564861	1.10243
Slc26a1	0.41397	0.252495	0.43549	1.10196
Kri1	0.361205	0.262371	0.478242	1.10182
Smc5	0.343074	0.314198	0.444455	1.10173
Osbp	0.400554	0.300955	0.400156	1.10166
Dio1	0.291904	0.245271	0.564008	1.10118
Nfia	0.43715	0.326789	0.337179	1.10112
Clcn4	0.344539	0.331552	0.42485	1.10094
Wwc2	0.412561	0.27773	0.410225	1.10052
Sem1	0.42277	0.272849	0.404357	1.09998
Stx16	0.303348	0.287568	0.50893	1.09985
Acmsd	0.335382	0.260302	0.503885	1.09957
Stac3	0.304872	0.316175	0.478403	1.09945
Vps28	0.385255	0.26621	0.447452	1.09892
Slc30a10	0.349597	0.293207	0.456094	1.0989
Notch2	0.451615	0.351676	0.295582	1.09887
Calr3	0.356617	0.343659	0.398316	1.09859
Rgsl1	0.331696	0.287748	0.478741	1.09818
Psrc1	0.322355	0.249698	0.526082	1.09813
Zfp395	0.382619	0.316466	0.399019	1.0981
Aoc3	0.261951	0.31556	0.52012	1.09763
Gtf3c3	0.39434	0.291146	0.411981	1.09747
Agk	0.386343	0.302875	0.408209	1.09743
Napepld	0.399389	0.323847	0.374094	1.09733
Ggh	0.320734	0.301016	0.47551	1.09726
Mmp23	0.259339	0.331657	0.506196	1.09719
Vav2	0.280304	0.362352	0.454448	1.0971
Clhc1	0.353237	0.296701	0.447042	1.09698
Dele1	0.342747	0.279209	0.474824	1.09678
Cpd	0.34176	0.317736	0.436677	1.09617
Nol9	0.422299	0.268818	0.40493	1.09605
Pkp4	0.340369	0.255989	0.499659	1.09602
Ap1b1	0.439693	0.329924	0.326189	1.09581
P2ry2	0.350498	0.353931	0.391264	1.09569
Snap29	0.35908	0.269996	0.466488	1.09556
Bmp6	0.293817	0.348549	0.452988	1.09535
Ercc4	0.46667	0.267946	0.360275	1.09489
Sf3a1	0.406389	0.276122	0.412152	1.09466
Gm17949	0.367472	0.290176	0.436925	1.09457
Ythdf3	0.444447	0.273281	0.376644	1.09437
Gdf9	0.356259	0.345851	0.391857	1.09397
Gm27861	0.237825	0.302277	0.553647	1.09375
Rpl18a	0.390444	0.27934	0.42393	1.09371
Pmf1	0.313458	0.316628	0.463443	1.09353
Acsl1	0.430009	0.343003	0.320348	1.09336
Tsen15	0.316858	0.26852	0.507812	1.09319
Mark3	0.352848	0.298374	0.441954	1.09318
Dcakd	0.353835	0.34004	0.399198	1.09307
Igip	0.414022	0.346504	0.332464	1.09299
Qtrt1	0.350335	0.319409	0.422916	1.09266
Rchy1	0.331995	0.244953	0.515398	1.09235
Atg7	0.251182	0.276194	0.564574	1.09195
Arih1	0.424738	0.290496	0.376652	1.09189
Cidea	0.268884	0.274269	0.548426	1.09158
Smu1	0.313244	0.305227	0.473085	1.09156
Cpm	0.354904	0.260308	0.476314	1.09153
Thoc5	0.241251	0.261982	0.587855	1.09109
Stam	0.332577	0.290774	0.467735	1.09108
Anpep	0.362837	0.234291	0.493904	1.09103
Ralgapb	0.411928	0.297337	0.381761	1.09103
Mmadhc	0.343517	0.291277	0.456042	1.09084
Osbpl1a	0.357566	0.321061	0.412203	1.09083
Ccdc151	0.352817	0.243202	0.494724	1.09074
Zfp867	0.229197	0.304298	0.55703	1.09053
Klf12	0.367142	0.308435	0.414717	1.09029
Atad2b	0.383693	0.345541	0.361037	1.09027
Ccdc186	0.332587	0.268267	0.489275	1.09013
Pdlim7	0.352716	0.282063	0.455134	1.08991
Zcrb1	0.380457	0.304566	0.40462	1.08964
Phospho2	0.351246	0.259663	0.478555	1.08946
Fbxl13	0.363729	0.258744	0.466652	1.08912
Mthfsd	0.342576	0.275326	0.471097	1.089
Pla2g4a	0.287896	0.241604	0.559468	1.08897
Heatr5b	0.278624	0.288938	0.520824	1.08839
Sorbs1	0.378468	0.260703	0.449092	1.08826
Mettl21a	0.310037	0.270389	0.507188	1.08761
Zdhhc16	0.326836	0.320917	0.439752	1.08751
Sp5	0.342227	0.293179	0.451926	1.08733
Micos10	0.405414	0.290005	0.391758	1.08718
Coa5	0.339191	0.298353	0.449594	1.08714
Gpr143	0.322702	0.279071	0.485322	1.08709
Chad	0.347023	0.269937	0.469975	1.08693
Pigk	0.366697	0.281866	0.438149	1.08671
Pi4k2a	0.405891	0.315105	0.365198	1.08619
Duox1	0.253021	0.30018	0.532974	1.08617
Erg	0.319051	0.286127	0.480962	1.08614
Fcrla	0.331301	0.270063	0.484692	1.08606
Wdr82	0.415633	0.262482	0.407935	1.08605
Abhd3	0.301782	0.282383	0.501782	1.08595
Slmap	0.322642	0.314005	0.449181	1.08583
Ccdc159	0.402859	0.272337	0.410617	1.08581
Smyd4	0.363902	0.303186	0.418417	1.08551
P2rx4	0.335886	0.337991	0.411536	1.08541
Gm20721	0.261509	0.324838	0.498956	1.0853
Cstf2t	0.352685	0.288334	0.444269	1.08529
Osbpl11	0.371213	0.278038	0.435837	1.08509
Stx17	0.280156	0.275755	0.529135	1.08505
Nacc1	0.342262	0.299982	0.44272	1.08496
Asph	0.323566	0.304937	0.455891	1.08439
Slc44a3	0.302804	0.245722	0.53577	1.0843
Megf9	0.352298	0.282227	0.449458	1.08398
Eif2ak1	0.370136	0.366873	0.346865	1.08387
Ift122	0.290239	0.302332	0.491151	1.08372
Tnfrsf4	0.248941	0.243008	0.591761	1.08371
Scaf8	0.374	0.291364	0.418313	1.08368
Ccdc34	0.323033	0.267938	0.492655	1.08363
Pygo2	0.287714	0.246077	0.549305	1.0831
Ttyh2	0.390025	0.290622	0.402434	1.08308
Dld	0.316079	0.217044	0.549866	1.08299
Anks3	0.209065	0.298263	0.575591	1.08292
Hipk1	0.405026	0.27351	0.404354	1.08289
Whrn	0.274477	0.28037	0.527936	1.08278
Xrcc3	0.321877	0.238408	0.522092	1.08238
Sertad2	0.408306	0.264529	0.409222	1.08206
Rnf152	0.348316	0.265107	0.468532	1.08196
Uck2	0.293704	0.270083	0.517955	1.08174
Rps24	0.39095	0.269392	0.421292	1.08163
Lnpep	0.426152	0.32307	0.332372	1.08159
Mapk13	0.275976	0.276902	0.52837	1.08125
Aldh6a1	0.390443	0.298504	0.392127	1.08107
Ercc6l2	0.278038	0.266743	0.535864	1.08064
Wfikkn1	0.270395	0.285459	0.524572	1.08043
Cntln	0.367884	0.250169	0.462212	1.08027
Rasal3	0.362052	0.201838	0.516346	1.08024
Grsf1	0.27347	0.278659	0.528083	1.08021
Cul5	0.327187	0.281641	0.471243	1.08007
Sae1	0.410391	0.315978	0.353522	1.07989
Heca	0.336343	0.248912	0.494446	1.0797
Btf3	0.324605	0.326894	0.428093	1.07959
Mcat	0.350394	0.366792	0.362244	1.07943
Invs	0.388645	0.33071	0.359964	1.07932
Amotl1	0.347232	0.236894	0.495109	1.07924
Pum1	0.459406	0.268286	0.351294	1.07899
Skap2	0.45014	0.285657	0.343171	1.07897
Txn1	0.429812	0.260535	0.388563	1.07891
Rfk	0.25678	0.309855	0.512198	1.07883
Nell2	0.314742	0.342938	0.420913	1.07859
Itfg1	0.274849	0.228309	0.575422	1.07858
Araf	0.398479	0.337355	0.342741	1.07858
Nrp2	0.307185	0.241416	0.529507	1.07811
Usp9x	0.411164	0.273989	0.39289	1.07804
Snrpe	0.421569	0.345762	0.310564	1.07789
Dnajc18	0.401106	0.321263	0.355415	1.07778
Pus7	0.345736	0.268279	0.463742	1.07776
Slc9a6	0.437994	0.32618	0.313302	1.07748
Slc26a4	0.322256	0.26921	0.485788	1.07725
Adam9	0.323542	0.247848	0.505715	1.07711
Parva	0.410157	0.28924	0.377621	1.07702
Pdk2	0.380265	0.299132	0.397473	1.07687
Rex1bd	0.264752	0.334293	0.477534	1.07658
Vps13a	0.353273	0.248914	0.474342	1.07653
Abhd5	0.357375	0.304781	0.414266	1.07642
Smg9	0.336233	0.256122	0.483988	1.07634
Ears2	0.288571	0.29905	0.488338	1.07596
Atox1	0.31399	0.294281	0.46764	1.07591
Cinp	0.224624	0.321992	0.529212	1.07583
Aco1	0.390022	0.292019	0.393775	1.07582
Med11	0.315677	0.267879	0.492171	1.07573
SNORD81	0.32422	0.23831	0.51303	1.07556
Rbbp5	0.421179	0.310149	0.344151	1.07548
Spon2	0.277561	0.339494	0.45836	1.07541
Magi3	0.460964	0.296442	0.317913	1.07532
Tipin	0.247196	0.305463	0.522656	1.07531
Aqp11	0.283915	0.270182	0.520963	1.07506
Il4ra	0.351348	0.286151	0.437511	1.07501
Rtca	0.279533	0.291997	0.503327	1.07486
Dusp14	0.278518	0.340822	0.455421	1.07476
Mapk15	0.340937	0.220776	0.513006	1.07472
Nkapl	0.351555	0.267779	0.455317	1.07465
Khdrbs2	0.335632	0.237914	0.500959	1.0745
Wrn	0.389628	0.227837	0.457016	1.07448
Nxf1	0.26231	0.230171	0.581976	1.07446
Clec16a	0.40829	0.278915	0.387235	1.07444
Rnf38	0.432432	0.295518	0.346281	1.07423
Sdccag8	0.296736	0.290971	0.486395	1.0741
Khdc4	0.310849	0.29283	0.470363	1.07404
Fam168b	0.376332	0.293801	0.40387	1.074
Wwtr1	0.323615	0.326334	0.424045	1.07399
Poldip3	0.333861	0.296898	0.443174	1.07393
Nptx1	0.3197	0.347054	0.406873	1.07363
Serpinf1	0.270199	0.234448	0.568735	1.07338
Mrps28	0.410409	0.279782	0.383097	1.07329
Tomm6	0.354932	0.309738	0.408435	1.07311
Swap70	0.395765	0.276766	0.400403	1.07293
Gm24299	0.281881	0.300952	0.490055	1.07289
Shroom3	0.391075	0.25407	0.427625	1.07277
Cemip2	0.345135	0.31282	0.414706	1.07266
Ap2a2	0.410043	0.287675	0.374764	1.07248
Rpusd1	0.291739	0.261672	0.518979	1.07239
Aurkaip1	0.36342	0.319512	0.389417	1.07235
Emc4	0.317755	0.339164	0.415317	1.07224
Pcmtd1	0.35362	0.266475	0.452064	1.07216
Bbc3	0.267342	0.260989	0.543555	1.07189
Tsnax	0.378627	0.322025	0.370835	1.07149
Gigyf1	0.329705	0.232842	0.508438	1.07098
Cds2	0.322538	0.343435	0.40492	1.07089
Pcyox1	0.383953	0.294983	0.391902	1.07084
Cmtm4	0.306104	0.338555	0.425979	1.07064
Leap2	0.236142	0.340496	0.493971	1.07061
Mvb12a	0.407184	0.323778	0.339455	1.07042
Chuk	0.373728	0.322123	0.374461	1.07031
Prrg2	0.249967	0.263373	0.556861	1.0702
Lrrk1	0.298988	0.357067	0.41376	1.06982
Upb1	0.329268	0.254644	0.485581	1.06949
Nxt1	0.307493	0.292779	0.4692	1.06947
Pank1	0.379586	0.320488	0.369378	1.06945
Patj	0.381108	0.264214	0.424046	1.06937
Zfp523	0.289967	0.348072	0.431319	1.06936
Vps26a	0.352064	0.254623	0.462668	1.06936
Efhd2	0.358959	0.293395	0.416913	1.06927
Ngrn	0.37951	0.369826	0.319848	1.06918
Rprd1b	0.419717	0.278781	0.370455	1.06895
Itprip	0.218601	0.310009	0.540305	1.06892
Rpl12	0.43761	0.239944	0.391247	1.0688
Ptch1	0.426807	0.313161	0.328586	1.06855
Slc39a9	0.372499	0.273798	0.422244	1.06854
Cobll1	0.411189	0.263608	0.39363	1.06843
Scrn1	0.357613	0.29238	0.417144	1.06714
Eif3c	0.281962	0.314061	0.471073	1.0671
Nxpe3	0.32696	0.24124	0.49876	1.06696
Stx7	0.325607	0.251034	0.490185	1.06683
Hnf4a	0.301259	0.225169	0.540167	1.0666
2210016F16Rik	0.328549	0.340432	0.397475	1.06646
Hjv	0.32951	0.274757	0.461796	1.06606
Nfic	0.403742	0.344062	0.318192	1.066
Med21	0.241706	0.271686	0.552474	1.06587
Dctd	0.406778	0.252559	0.406468	1.06581
Pus1	0.307186	0.250956	0.507575	1.06572
Fam193b	0.238207	0.24692	0.580541	1.06567
Rbm48	0.264704	0.318724	0.482142	1.06557
Ror1	0.435447	0.294265	0.335745	1.06546
Ube2g1	0.429168	0.271085	0.365079	1.06533
Rbm41	0.435789	0.263855	0.365578	1.06522
Adamtsl4	0.29665	0.218897	0.549474	1.06502
Ammecr1l	0.458816	0.286396	0.319314	1.06453
Asxl2	0.425983	0.310734	0.327732	1.06445
Pggt1b	0.452259	0.321774	0.289926	1.06396
Ap3d1	0.298965	0.362579	0.40227	1.06381
Sephs2	0.350984	0.316189	0.396554	1.06373
Pacsin2	0.426579	0.312906	0.324181	1.06367
Washc5	0.365369	0.322809	0.375266	1.06344
Htt	0.457824	0.286556	0.318796	1.06318
Il1r1	0.293979	0.281601	0.487361	1.06294
Cyp4f14	0.272747	0.223989	0.565902	1.06264
Abcc4	0.288097	0.33255	0.441933	1.06258
Polr3b	0.381679	0.32537	0.355386	1.06243
Entpd8	0.224896	0.259124	0.578376	1.0624
Yap1	0.332616	0.276317	0.453425	1.06236
Arhgef7	0.408346	0.288009	0.365927	1.06228
Kifc2	0.239804	0.260001	0.561966	1.06177
Cdc42bpb	0.344458	0.275415	0.441545	1.06142
Zfp652	0.356366	0.265866	0.438926	1.06116
Erc1	0.425588	0.312984	0.32253	1.0611
Cyp4f17	0.320987	0.324632	0.415475	1.06109
Plcg1	0.433281	0.310128	0.317515	1.06092
Creg1	0.397857	0.337721	0.324967	1.06054
Ncor1	0.429324	0.292912	0.338073	1.06031
SNORA70	0.26375	0.310567	0.485862	1.06018
Socs5	0.449413	0.279647	0.330995	1.06006
Mtg2	0.344608	0.270153	0.445049	1.05981
Nek8	0.317309	0.24734	0.494167	1.05882
Klhl9	0.308449	0.28279	0.467083	1.05832
Tbl2	0.423175	0.241577	0.393525	1.05828
Asah1	0.292949	0.250216	0.514873	1.05804
Cox14	0.357953	0.275607	0.424398	1.05796
Kdm8	0.340942	0.269731	0.44682	1.05749
Fitm2	0.380221	0.234065	0.443162	1.05745
Baz1b	0.284653	0.23752	0.535222	1.05739
Arfgef1	0.396457	0.311978	0.348781	1.05721
Chd9	0.34935	0.284379	0.423386	1.05712
Hspa13	0.320306	0.242907	0.493802	1.05702
Ankfy1	0.379425	0.235603	0.441977	1.05701
Pfkm	0.363937	0.221888	0.471111	1.05694
Ro60	0.365171	0.375545	0.316025	1.05674
Idh2	0.35773	0.240303	0.458696	1.05673
Fnbp1	0.31077	0.321446	0.424456	1.05667
Stau1	0.333227	0.285737	0.437418	1.05638
Slc46a1	0.341292	0.211366	0.503507	1.05617
Herc3	0.367938	0.285337	0.402847	1.05612
Esyt2	0.419911	0.334177	0.301911	1.056
Cdkl4	0.263591	0.214684	0.577636	1.05591
Esf1	0.266083	0.311656	0.478117	1.05586
Eea1	0.357045	0.303212	0.395383	1.05564
Prmt9	0.226371	0.243479	0.585608	1.05546
Cab39	0.447596	0.280188	0.327397	1.05518
Creb3	0.354368	0.297481	0.40328	1.05513
Mpv17l	0.365141	0.340778	0.34919	1.05511
Ttc14	0.263347	0.289366	0.502341	1.05505
Ubr2	0.406449	0.232051	0.415919	1.05442
Mettl23	0.335366	0.286593	0.432068	1.05403
Usp40	0.398572	0.356622	0.298488	1.05368
Slc25a17	0.214919	0.319327	0.519337	1.05358
Cdh2	0.421644	0.264633	0.367152	1.05343
Kmt5b	0.372226	0.28997	0.390928	1.05312
Adprh	0.347445	0.332484	0.373181	1.05311
Prkci	0.375582	0.207311	0.470204	1.0531
Rpl4	0.359877	0.291025	0.401895	1.0528
Cul1	0.309142	0.367001	0.376359	1.0525
Adgrl2	0.384062	0.320762	0.347132	1.05196
Rnf25	0.306046	0.305184	0.440584	1.05181
Npr1	0.273937	0.296963	0.480827	1.05173
Slc38a10	0.240645	0.259336	0.551684	1.05167
Srrm2	0.263252	0.234555	0.553636	1.05144
A2m	0.313329	0.268272	0.46967	1.05127
Tyro3	0.304769	0.22851	0.517926	1.0512
Fam25c	0.457032	0.257815	0.336173	1.05102
Amdhd1	0.356882	0.323189	0.370477	1.05055
Als2	0.429008	0.327884	0.293479	1.05037
Mbd2	0.319918	0.294471	0.435597	1.04999
F9	0.300066	0.244597	0.505084	1.04975
Mtif3	0.193225	0.316527	0.539909	1.04966
Tex9	0.298958	0.223196	0.527289	1.04944
Man1a	0.372139	0.198111	0.478954	1.0492
Rdh10	0.339505	0.257389	0.451944	1.04884
Prr5	0.357127	0.27501	0.416695	1.04883
Pigh	0.26912	0.312546	0.466817	1.04848
Mbnl1	0.422946	0.281427	0.343754	1.04813
Ppp3ca	0.410076	0.262588	0.375327	1.04799
Ccdc50	0.28737	0.323658	0.436964	1.04799
Ilrun	0.318603	0.285506	0.443764	1.04787
Aup1	0.271052	0.337583	0.439234	1.04787
Clip1	0.288816	0.292652	0.465787	1.04725
Selenoi	0.283479	0.241966	0.521471	1.04692
Dag1	0.429719	0.298104	0.318863	1.04669
Rps28	0.432129	0.313817	0.300513	1.04646
Gpaa1	0.364991	0.213008	0.46834	1.04634
Mrtfb	0.443928	0.304839	0.297558	1.04633
Ganc	0.436368	0.328128	0.281621	1.04612
Tex14	0.312788	0.248324	0.485002	1.04611
Saal1	0.327534	0.24041	0.478111	1.04606
Cela1	0.359147	0.265805	0.420877	1.04583
Azi2	0.2778	0.281715	0.486257	1.04577
Sec14l2	0.359845	0.356707	0.329071	1.04562
Fem1c	0.375442	0.192849	0.476522	1.04481
Shroom2	0.406128	0.281551	0.357081	1.04476
Fam149b	0.298986	0.330273	0.415412	1.04467
Mtmr2	0.349359	0.265341	0.429861	1.04456
Map3k2	0.392406	0.31409	0.33804	1.04454
Dph5	0.307773	0.323948	0.412673	1.04439
Nbr1	0.369661	0.206993	0.467732	1.04439
Mapk12	0.296205	0.253162	0.494971	1.04434
Eif2d	0.321483	0.279875	0.442972	1.04433
Sumf1	0.386182	0.289355	0.368614	1.04415
Bud23	0.27044	0.288802	0.48488	1.04412
Cbr4	0.326106	0.315105	0.402758	1.04397
Kif13b	0.441794	0.27252	0.32962	1.04393
Il1r2	0.259494	0.297929	0.486176	1.0436
Mtm1	0.284635	0.262932	0.495658	1.04323
Ift20	0.310375	0.250741	0.481898	1.04301
Pde6g	0.281868	0.29985	0.461097	1.04281
L3hypdh	0.303022	0.325307	0.414255	1.04258
Tmem38b	0.299875	0.216248	0.526378	1.0425
Cdr2	0.369675	0.321325	0.351471	1.04247
Gm24357	0.333925	0.243589	0.464743	1.04226
Nadk	0.367281	0.276672	0.397947	1.0419
Wdpcp	0.331043	0.280633	0.429958	1.04163
Ces1e	0.300208	0.313615	0.427687	1.04151
Higd2a	0.408646	0.321807	0.311039	1.04149
Arhgap21	0.389741	0.229956	0.421768	1.04146
Arhgef19	0.3459	0.24778	0.447757	1.04144
Shoc2	0.333387	0.269221	0.43805	1.04066
Iqcc	0.383051	0.208216	0.449197	1.04046
Rtn4rl1	0.304008	0.255112	0.481333	1.04045
Lyrm7	0.365544	0.191545	0.483318	1.04041
Tmem64	0.310022	0.212376	0.517964	1.04036
Uggt1	0.410619	0.269558	0.36013	1.04031
Col26a1	0.366966	0.321331	0.351966	1.04026
Ube2h	0.446197	0.258208	0.33579	1.04019
Cd47	0.330672	0.344536	0.364806	1.04001
Glrx5	0.359861	0.334751	0.345165	1.03978
Ddx56	0.351004	0.222175	0.466048	1.03923
Arcn1	0.353911	0.275338	0.40995	1.0392
Prickle3	0.225102	0.264008	0.550015	1.03913
Xpo7	0.412791	0.293244	0.333053	1.03909
Slc16a2	0.429907	0.308514	0.300415	1.03884
Brat1	0.377991	0.199845	0.460822	1.03866
Isyna1	0.258892	0.331231	0.44843	1.03855
Tfcp2	0.238489	0.280337	0.519637	1.03846
Snord45b	0.348218	0.268855	0.42107	1.03814
Acot12	0.290446	0.35906	0.388234	1.03774
Ankmy2	0.316738	0.351902	0.368959	1.0376
Kit	0.213037	0.292682	0.531777	1.0375
Ston2	0.416581	0.341267	0.279364	1.03721
Khk	0.223452	0.280693	0.532943	1.03709
Shmt1	0.299119	0.276354	0.461515	1.03699
Zmat3	0.36179	0.328008	0.347051	1.03685
Ddx23	0.262321	0.28341	0.490975	1.03671
A1cf	0.328071	0.31097	0.397643	1.03668
Gpx4	0.321349	0.319615	0.395041	1.036
Tns1	0.295231	0.203402	0.537163	1.0358
Gm12258	0.246059	0.286459	0.503148	1.03567
Cep290	0.237001	0.303506	0.494995	1.0355
Cables1	0.287908	0.285227	0.462333	1.03547
Mme	0.390311	0.274354	0.370791	1.03546
Rfwd3	0.349604	0.240381	0.444771	1.03476
Hs3st3b1	0.302437	0.306152	0.426032	1.03462
Exo5	0.286794	0.284664	0.463159	1.03462
Sgta	0.280171	0.239743	0.514645	1.03456
Twf1	0.42738	0.24744	0.359443	1.03426
Stard7	0.284567	0.234648	0.514968	1.03418
Ipo8	0.404954	0.282347	0.346441	1.03374
Tfb2m	0.301719	0.290183	0.441816	1.03372
Pheta2	0.248388	0.32276	0.462351	1.0335
Atpaf1	0.377138	0.228615	0.427733	1.03348
Exoc7	0.33259	0.222397	0.478376	1.03336
Fem1b	0.451594	0.298562	0.283007	1.03316
Uhmk1	0.343447	0.285323	0.40431	1.03308
Mrpl18	0.391148	0.260504	0.381331	1.03298
Lsm14a	0.251386	0.273334	0.508233	1.03295
Spc24	0.288416	0.250657	0.493744	1.03282
Mospd3	0.259746	0.199536	0.573328	1.03261
Dhx15	0.349951	0.243756	0.438857	1.03256
Parp4	0.306087	0.251838	0.474593	1.03252
Ganab	0.412823	0.334646	0.284806	1.03227
Mtor	0.431289	0.271627	0.329281	1.0322
Mctp1	0.320196	0.227023	0.484954	1.03217
Slc8a3	0.283794	0.32146	0.426727	1.03198
Hibadh	0.310122	0.225827	0.495602	1.03155
Pcbd1	0.340285	0.284139	0.406646	1.03107
Ugt2a2	0.279984	0.212386	0.53841	1.03078
Slc38a4	0.234319	0.277443	0.518963	1.03072
Eif3k	0.307023	0.322801	0.400865	1.03069
Mapk8ip3	0.257457	0.293045	0.48018	1.03068
F8	0.281595	0.192886	0.556103	1.03058
Arel1	0.359747	0.278342	0.39224	1.03033
Mrpl35	0.253541	0.317414	0.459132	1.03009
Jade1	0.425227	0.326584	0.278044	1.02985
Atp6v1a	0.322298	0.197987	0.509485	1.02977
Meak7	0.29738	0.327084	0.405299	1.02976
Blmh	0.324605	0.262857	0.442012	1.02947
Phykpl	0.315138	0.254619	0.459335	1.02909
Slc25a33	0.396252	0.300027	0.33276	1.02904
Ttll4	0.240477	0.277363	0.511146	1.02899
Ndufb7	0.322463	0.275082	0.431429	1.02898
Ppp1r7	0.324063	0.317425	0.387091	1.02858
Znhit1	0.22403	0.257343	0.547088	1.02846
Plekha1	0.406433	0.233503	0.38846	1.0284
Nrp1	0.342381	0.193641	0.49219	1.02821
Ptprf	0.390128	0.347643	0.290092	1.02786
Cyfip1	0.29357	0.260993	0.473041	1.0276
Pogk	0.297667	0.266332	0.463318	1.02732
Clk2	0.244455	0.206471	0.576202	1.02713
B4galt3	0.35288	0.224698	0.44944	1.02702
Atp6v0b	0.367385	0.33821	0.32133	1.02692
Api5	0.312923	0.259504	0.453641	1.02607
Hsd11b1	0.408196	0.287396	0.330402	1.02599
Mcrip2	0.439243	0.324236	0.262409	1.02589
Nyx	0.291036	0.327396	0.407389	1.02582
Prxl2a	0.338848	0.208059	0.478798	1.02571
Pikfyve	0.404606	0.273514	0.347484	1.0256
Apaf1	0.337057	0.247913	0.440547	1.02552
Stat2	0.36375	0.278922	0.382829	1.0255
Prkar2a	0.315083	0.242488	0.467748	1.02532
Ranbp3	0.193369	0.295417	0.536499	1.02529
Xylt1	0.355253	0.280133	0.389807	1.02519
Hcfc1	0.412692	0.322691	0.289751	1.02513
Tmem116	0.34135	0.279455	0.404098	1.0249
Med29	0.338579	0.318823	0.367485	1.02489
Nup98	0.376949	0.294303	0.35307	1.02432
Fdx2	0.435738	0.293002	0.29536	1.0241
Uros	0.257173	0.274905	0.492016	1.02409
Fam120b	0.350905	0.28346	0.389709	1.02407
Ticam1	0.341074	0.198171	0.484436	1.02368
Slc6a12	0.355268	0.20757	0.46081	1.02365
Nsf	0.401933	0.233406	0.388165	1.0235
E330009J07Rik	0.336283	0.310724	0.37637	1.02338
Kcnh2	0.240912	0.276739	0.505499	1.02315
Rbm4b	0.355431	0.272685	0.394762	1.02288
Tm9sf3	0.303321	0.312356	0.407181	1.02286
Gcnt2	0.37862	0.199364	0.444838	1.02282
Tanc1	0.338351	0.343262	0.341107	1.02272
Ndufb6	0.342065	0.29244	0.388213	1.02272
Pfdn5	0.326653	0.271348	0.424501	1.0225
Psmd2	0.276929	0.226026	0.519211	1.02217
Phf2	0.402138	0.284959	0.334871	1.02197
Pygl	0.332598	0.340961	0.34833	1.02189
Tmem135	0.326043	0.210028	0.485137	1.02121
Pitpnm2	0.361871	0.260211	0.399025	1.02111
Shf	0.218465	0.283902	0.518737	1.0211
Adamts12	0.407731	0.305147	0.308179	1.02106
Daam1	0.416297	0.307249	0.297114	1.02066
Fam20b	0.371482	0.251481	0.397425	1.02039
Zscan22	0.346874	0.188029	0.485214	1.02012
Park7	0.453515	0.263435	0.303122	1.02007
Akirin1	0.219596	0.300709	0.499431	1.01974
Akap8l	0.307261	0.274542	0.437869	1.01967
Foxn2	0.204945	0.243761	0.570947	1.01965
Cndp1	0.314342	0.309478	0.395444	1.01926
Gas2l1	0.37508	0.196899	0.447221	1.0192
Elk3	0.292795	0.225922	0.500349	1.01907
Fbxw5	0.355496	0.23993	0.423497	1.01892
Ago1	0.44066	0.332864	0.245207	1.01873
D630045J12Rik	0.340082	0.329316	0.349318	1.01872
Ndufaf2	0.329293	0.226528	0.462774	1.01859
Dnah1	0.285481	0.350587	0.382461	1.01853
Smad1	0.267786	0.261377	0.489109	1.01827
Znrf1	0.328128	0.22412	0.465923	1.01817
Prkar1a	0.35038	0.316204	0.351068	1.01765
Ppp2r2a	0.297189	0.260604	0.45977	1.01756
Dyrk1a	0.453964	0.2451	0.318433	1.0175
Dgkq	0.25973	0.186647	0.571057	1.01743
Castor2	0.341519	0.341821	0.333911	1.01725
Dctn6	0.348436	0.353368	0.315223	1.01703
Slc9a3r1	0.360604	0.223753	0.432574	1.01693
Hipk2	0.211188	0.32787	0.477862	1.01692
Rab5a	0.311422	0.264874	0.440415	1.01671
Slc25a32	0.378446	0.171245	0.467017	1.01671
Smg1	0.401713	0.264968	0.34998	1.01666
Psma6	0.418331	0.31022	0.287336	1.01589
Phlpp1	0.341761	0.236731	0.437365	1.01586
Dhrs11	0.306283	0.196667	0.512902	1.01585
Cpox	0.307842	0.298911	0.409065	1.01582
Brwd3	0.449795	0.264132	0.301809	1.01574
Mbnl2	0.229996	0.288648	0.497026	1.01567
Lias	0.318407	0.242025	0.45519	1.01562
Rpl24	0.418555	0.299975	0.296964	1.01549
Psma7	0.392455	0.332403	0.290585	1.01544
P2ry4	0.286986	0.274684	0.453295	1.01497
Ptdss1	0.370871	0.27678	0.366983	1.01463
Gga3	0.28412	0.203297	0.527095	1.01451
Tyw3	0.316726	0.317543	0.380209	1.01448
Znhit3	0.28253	0.240133	0.491445	1.01411
Pole4	0.312439	0.209004	0.492486	1.01393
Coro2a	0.379659	0.271086	0.36315	1.0139
Ap2b1	0.417142	0.265672	0.331033	1.01385
Hint1	0.36537	0.334492	0.313587	1.01345
Creb1	0.373611	0.289546	0.350201	1.01336
0610010K14Rik	0.257848	0.323027	0.432338	1.01321
Eps15	0.392239	0.218112	0.402757	1.01311
Gna13	0.392279	0.216242	0.404583	1.0131
Crebrf	0.33775	0.361502	0.313695	1.01295
Pds5a	0.382095	0.252074	0.378558	1.01273
Ltn1	0.350393	0.18313	0.479065	1.01259
Mapre2	0.346258	0.35006	0.316074	1.01239
BC017158	0.408728	0.246016	0.357289	1.01203
Prpf4b	0.22776	0.301714	0.482366	1.01184
Gtf2h3	0.247731	0.272694	0.49129	1.01172
Gtpbp1	0.399532	0.326898	0.285247	1.01168
Mmd2	0.36925	0.306688	0.335732	1.01167
Tmem253	0.296755	0.288201	0.426618	1.01157
Sclt1	0.313129	0.26918	0.429166	1.01147
Actn4	0.419842	0.240135	0.351459	1.01144
Lrpap1	0.32192	0.313952	0.375501	1.01137
Telo2	0.360061	0.27344	0.377861	1.01136
Rapgefl1	0.350837	0.308866	0.351655	1.01136
Ubap1l	0.375919	0.235041	0.400239	1.0112
Rapgef1	0.432329	0.265943	0.312916	1.01119
Clock	0.410198	0.252835	0.348148	1.01118
Stat5a	0.353297	0.23613	0.421751	1.01118
Katna1	0.320493	0.295454	0.395227	1.01117
Nt5e	0.351011	0.30156	0.358017	1.01059
Ttll12	0.401367	0.287216	0.321687	1.01027
Psmc6	0.343019	0.23134	0.435627	1.00999
Cyp4x1	0.239352	0.207349	0.563081	1.00978
Nol6	0.405599	0.312723	0.291269	1.00959
Zfp692	0.213202	0.222402	0.573622	1.00923
Bmi1	0.218876	0.243291	0.547019	1.00919
Lsm4	0.355905	0.232781	0.420393	1.00908
Gnpat	0.264019	0.237999	0.506925	1.00894
Rps6ka2	0.322426	0.281057	0.405387	1.00887
Ralgps2	0.299727	0.25603	0.453103	1.00886
Armc5	0.247895	0.201373	0.559582	1.00885
D5Ertd579e	0.319306	0.290598	0.398922	1.00883
Arhgef12	0.357089	0.252022	0.399672	1.00878
Fam124a	0.297069	0.262603	0.448734	1.00841
Esrp2	0.323342	0.211038	0.473975	1.00835
Tmprss6	0.301916	0.210818	0.495461	1.00819
Ccdc107	0.281803	0.262462	0.463762	1.00803
Golim4	0.41828	0.241487	0.348198	1.00797
Nampt	0.261389	0.323111	0.423391	1.00789
Cyb5b	0.298389	0.275551	0.433793	1.00773
Tmem168	0.342516	0.16686	0.498289	1.00767
Nfyb	0.237539	0.252045	0.518063	1.00765
Mrps18c	0.252977	0.222889	0.531158	1.00702
Phf7	0.263077	0.345981	0.397556	1.00661
Rap2b	0.376628	0.278548	0.351361	1.00654
Atp6v0a2	0.260742	0.225148	0.520536	1.00643
Gpatch11	0.353462	0.241271	0.411423	1.00616
Sbk1	0.419134	0.322691	0.26382	1.00564
Ube3b	0.32093	0.337212	0.347461	1.0056
Ambp	0.214329	0.365322	0.425915	1.00557
Cpne1	0.332246	0.271707	0.401548	1.0055
Taf1c	0.300186	0.160066	0.544825	1.00508
Xk	0.37557	0.238269	0.390825	1.00466
Ccdc59	0.324964	0.351408	0.327867	1.00424
Suclg2	0.306434	0.351421	0.346251	1.00411
Fndc3a	0.374723	0.262523	0.366828	1.00407
Gpsm3	0.370408	0.28582	0.347759	1.00399
Tnks2	0.407947	0.226441	0.36914	1.00353
Ppp3r1	0.405637	0.252336	0.345478	1.00345
P3h2	0.283844	0.286614	0.432973	1.00343
Rps10	0.304339	0.266312	0.432468	1.00312
Rhou	0.326034	0.329828	0.347211	1.00307
Usp8	0.457357	0.238125	0.307446	1.00293
Irx3	0.283769	0.27844	0.440528	1.00274
Leng8	0.21313	0.228987	0.560401	1.00252
Mrpl53	0.367744	0.281626	0.3528	1.00217
Ptgs1	0.280228	0.223878	0.498055	1.00216
Snrk	0.393557	0.226694	0.381761	1.00201
Snx24	0.26053	0.196983	0.544273	1.00179
Mindy1	0.328526	0.225347	0.447454	1.00133
Znfx1	0.277173	0.281705	0.442348	1.00123
Nsa2	0.377857	0.294925	0.328334	1.00112
Usp46	0.314096	0.296419	0.390494	1.00101
Cox5a	0.383874	0.309425	0.30756	1.00086
Wdr6	0.248616	0.283512	0.468486	1.00061
Ppard	0.353873	0.300297	0.346414	1.00058
2510039O18Rik	0.355653	0.304171	0.340669	1.00049
Slc10a5	0.360618	0.34825	0.291615	1.00048
Pdgfra	0.293488	0.210547	0.49605	1.00008
Snx27	0.418076	0.268939	0.313069	1.00008
Fmnl2	0.363445	0.257645	0.378908	0.999999
Zfp266	0.335249	0.292315	0.372185	0.999749
Pla1a	0.29014	0.331689	0.377874	0.999703
Ipo5	0.331654	0.242753	0.425229	0.999636
Cap1	0.471917	0.246524	0.281084	0.999526
Pank4	0.290082	0.237693	0.471658	0.999433
Tulp4	0.225653	0.309032	0.464643	0.999328
Ppa1	0.304799	0.321193	0.373251	0.999243
Def6	0.294348	0.192161	0.512725	0.999234
Nf2	0.407206	0.23569	0.356303	0.999199
Kdm4b	0.270674	0.193679	0.53484	0.999193
Tpi1	0.347565	0.192579	0.45888	0.999024
Fig4	0.367771	0.222833	0.4082	0.998804
Rrm2b	0.341537	0.245202	0.411936	0.998675
Nfatc3	0.369981	0.161537	0.4669	0.998417
Mga	0.298089	0.257784	0.442514	0.998387
Exoc8	0.362266	0.322404	0.313671	0.998341
Ublcp1	0.413174	0.264677	0.320412	0.998263
Lgmn	0.280015	0.355338	0.362624	0.997977
Rgl2	0.2364	0.215257	0.546287	0.997944
Gcc1	0.313583	0.222076	0.46213	0.997789
Dusp16	0.247611	0.277897	0.472211	0.997719
Rpl19	0.385505	0.239638	0.372513	0.997656
Trmt44	0.287534	0.155985	0.554133	0.997652
Polr1d	0.39087	0.32784	0.278668	0.997378
L2hgdh	0.28265	0.255781	0.458848	0.997279
Cbfb	0.388045	0.242002	0.366735	0.996782
Nsd1	0.465217	0.267244	0.264175	0.996636
Clmn	0.284784	0.216534	0.49529	0.996608
Polr2h	0.260045	0.242047	0.49382	0.995912
Micu1	0.329678	0.256206	0.410018	0.995902
Rptor	0.426053	0.273729	0.296065	0.995846
Rpa1	0.397747	0.287032	0.310942	0.995721
Pofut1	0.319865	0.283941	0.391684	0.99549
Clptm1l	0.330959	0.304271	0.360257	0.995487
Cep76	0.306916	0.278513	0.409926	0.995355
Kpna1	0.412972	0.265979	0.316372	0.995322
Trappc10	0.438486	0.25807	0.298562	0.995118
Slc25a1	0.275877	0.294442	0.424591	0.994911
Mcm8	0.323709	0.168906	0.502036	0.994651
Tmf1	0.234163	0.278943	0.481484	0.99459
Itgav	0.437155	0.280266	0.27713	0.994551
Akap13	0.254836	0.298384	0.441244	0.994464
Cul9	0.24666	0.208661	0.538317	0.993639
Btc	0.330299	0.25347	0.409845	0.993614
Lamb3	0.368053	0.294166	0.331346	0.993565
Slc30a5	0.357927	0.264137	0.371451	0.993515
Myo1e	0.422514	0.317738	0.253059	0.99331
Them7	0.301109	0.309136	0.382679	0.992924
Atp7b	0.387076	0.244717	0.361114	0.992906
Ifi35	0.362328	0.192934	0.437482	0.992744
Ogfod2	0.214096	0.244824	0.533782	0.992701
4930430F08Rik	0.277852	0.219833	0.494986	0.992671
Susd1	0.291395	0.253621	0.447638	0.992655
Pradc1	0.351124	0.230515	0.410896	0.992535
Atrn	0.280788	0.288463	0.423044	0.992295
Slc16a9	0.319012	0.310295	0.36264	0.991947
Atp6v0d2	0.252889	0.330567	0.408172	0.991629
Fcho2	0.29987	0.262177	0.429464	0.991511
Acap2	0.398605	0.25677	0.336133	0.991508
Uhrf1bp1	0.226313	0.263858	0.501105	0.991277
ccdc198	0.353605	0.250693	0.386977	0.991276
Edem3	0.30314	0.25904	0.428953	0.991133
Xiap	0.272104	0.2491	0.469792	0.990996
Ndst1	0.413924	0.353096	0.223925	0.990944
U2af2	0.245202	0.242086	0.50363	0.990919
Foxp2	0.26826	0.237835	0.484382	0.990477
Gopc	0.331264	0.256954	0.402217	0.990435
Dhrs7	0.281812	0.360888	0.347683	0.990383
Pnpla8	0.268203	0.207703	0.514464	0.99037
Nrn1	0.300757	0.317798	0.371775	0.99033
Reep3	0.326994	0.238755	0.424567	0.990315
Ppip5k2	0.399528	0.31384	0.276769	0.990137
Agps	0.441172	0.308133	0.240668	0.989974
Mns1	0.200373	0.272904	0.516436	0.989713
Hdhd2	0.341013	0.197871	0.450784	0.989667
Rdh5	0.328206	0.193114	0.468305	0.989625
Phb2	0.374343	0.22296	0.392291	0.989594
Pdpk1	0.320952	0.303832	0.364704	0.989488
F2rl2	0.255604	0.317611	0.416264	0.989478
Pdlim5	0.249626	0.254348	0.485481	0.989455
Foxa1	0.274992	0.159278	0.555171	0.98944
Kpna3	0.405687	0.258574	0.325116	0.989377
Ctbs	0.284889	0.239026	0.465453	0.989367
Cyyr1	0.243866	0.292922	0.452529	0.989317
Gbp3	0.308973	0.2754	0.404789	0.989163
Plekhg6	0.180783	0.231328	0.576757	0.988867
Cops7a	0.348747	0.279073	0.361016	0.988835
Il13ra1	0.339413	0.248327	0.401056	0.988797
Yars	0.246787	0.293208	0.44842	0.988416
Psmg1	0.260951	0.249975	0.477485	0.98841
St6galnac2	0.367364	0.19722	0.423787	0.98837
Mrpl21	0.224364	0.196423	0.567506	0.988293
Tfpi	0.338262	0.310948	0.33869	0.9879
Bivm	0.284049	0.228863	0.474892	0.987804
Zfp583	0.253841	0.350368	0.383522	0.987731
Tm2d2	0.308687	0.291513	0.387196	0.987395
Dnase1l2	0.18758	0.309827	0.489857	0.987264
Dennd4c	0.350127	0.211293	0.425655	0.987074
Srrd	0.388581	0.304893	0.293402	0.986876
Slc25a16	0.262206	0.214373	0.510275	0.986854
Pkp3	0.214043	0.311089	0.461669	0.986802
Mmp10	0.306776	0.21506	0.46496	0.986795
Cpe	0.242154	0.234073	0.510272	0.986498
Clu	0.39312	0.257052	0.336226	0.986397
Sel1l	0.287617	0.209076	0.489326	0.98602
Acrbp	0.248649	0.251178	0.485957	0.985784
Cables2	0.333603	0.231846	0.419983	0.985432
Capn10	0.243867	0.306817	0.43443	0.985114
Ndufs4	0.343468	0.220191	0.421096	0.984755
Atp13a3	0.287532	0.289464	0.407723	0.984719
Sash1	0.328375	0.323645	0.332661	0.984681
Zfp800	0.359126	0.211859	0.413695	0.984679
Txlng	0.273751	0.324363	0.386047	0.984161
Wdtc1	0.417082	0.324437	0.242565	0.984084
Ndufs3	0.388433	0.257988	0.337298	0.983719
Slc45a4	0.320334	0.314267	0.349058	0.983658
Dmxl1	0.221804	0.253135	0.508699	0.983638
Dnajc5	0.389985	0.269629	0.323655	0.983269
Ubr3	0.254185	0.261903	0.466971	0.983059
Rpl36	0.299645	0.343124	0.339774	0.982543
Ddx6	0.441012	0.271828	0.269586	0.982426
Sos2	0.402494	0.20158	0.378326	0.9824
Snap23	0.347201	0.167993	0.467139	0.982333
Dpm2	0.308208	0.337392	0.336365	0.981965
Saysd1	0.341473	0.310704	0.329657	0.981834
Fam3b	0.366952	0.176698	0.438063	0.981714
Os9	0.327674	0.334971	0.31905	0.981696
Zfp169	0.334514	0.197691	0.449239	0.981444
Gtpbp10	0.343485	0.24695	0.390899	0.981334
Pcgf3	0.270021	0.326873	0.384437	0.981331
Coq7	0.27112	0.291803	0.418379	0.981301
Mcm7	0.36428	0.26535	0.351671	0.981301
Fnip1	0.264696	0.308283	0.407984	0.980964
Elovl5	0.352972	0.247614	0.380317	0.980903
Trp53inp2	0.319151	0.292796	0.368873	0.980819
Pola1	0.432969	0.221492	0.326072	0.980533
Iba57	0.163443	0.283623	0.533285	0.980351
Slc2a2	0.297921	0.349251	0.333112	0.980284
Tpt1	0.360886	0.32446	0.294588	0.979934
Rab8b	0.331025	0.235151	0.41373	0.979906
Slc7a5	0.210479	0.214857	0.554406	0.979742
Ube2j1	0.299318	0.322822	0.3575	0.979639
Rnf123	0.275216	0.230625	0.473798	0.979639
Nin	0.260735	0.23206	0.486791	0.979586
Edem1	0.392015	0.233224	0.354143	0.979383
Cyb5r4	0.310603	0.209068	0.459598	0.979269
Ranbp6	0.367397	0.28309	0.328515	0.979002
Iars	0.391016	0.243784	0.344157	0.978957
Med1	0.448539	0.27023	0.260072	0.978841
Ash1l	0.473188	0.282348	0.223045	0.97858
Tarbp1	0.383734	0.280319	0.314469	0.978522
Slc23a2	0.430478	0.234622	0.313203	0.978303
Chd3	0.280659	0.215386	0.48218	0.978225
Ide	0.246666	0.312061	0.419266	0.977993
Zbtb25	0.322631	0.137355	0.517843	0.977829
Wwp1	0.309113	0.255806	0.412391	0.97731
Iqgap2	0.285545	0.223148	0.468329	0.977021
Pex13	0.251416	0.215408	0.509995	0.976818
Letm1	0.338831	0.186477	0.451477	0.976786
Zer1	0.42594	0.315117	0.235404	0.976461
Cabin1	0.36009	0.304942	0.311256	0.976288
Spata2	0.346401	0.206861	0.42273	0.975992
Tcf7	0.417147	0.221103	0.337473	0.975724
Zdhhc9	0.390074	0.335889	0.249536	0.975499
Rcor1	0.337324	0.216892	0.421087	0.975303
Dtwd1	0.310435	0.204457	0.46029	0.975182
Scp2	0.220359	0.278029	0.476595	0.974983
Leo1	0.31728	0.210964	0.44671	0.974955
Dpy19l3	0.360776	0.244607	0.369466	0.974849
Ano6	0.342266	0.19271	0.439781	0.974757
Psph	0.272242	0.365984	0.33651	0.974736
Mfsd4b1	0.307426	0.269769	0.39735	0.974545
Mrpl37	0.320495	0.306953	0.34678	0.974228
Nkiras2	0.471892	0.188304	0.313509	0.973704
Zfp444	0.306478	0.159596	0.507488	0.973562
Zfand6	0.351755	0.336054	0.285592	0.973402
Mul1	0.285783	0.282997	0.404561	0.973341
Rabac1	0.362643	0.358414	0.252206	0.973263
Fbxo6	0.235083	0.224249	0.513929	0.973262
Arid2	0.42228	0.280473	0.270215	0.972968
Stk25	0.348869	0.249773	0.37423	0.972872
Fer	0.325419	0.318507	0.32887	0.972797
Ndufab1	0.316723	0.288267	0.367689	0.972679
4931406P16Rik	0.33711	0.222754	0.412703	0.972567
Spast	0.26696	0.308806	0.396721	0.972488
Tgfbr3	0.208388	0.192199	0.57189	0.972477
Ramp2	0.330809	0.131683	0.509852	0.972344
Pcnx4	0.304824	0.293582	0.373858	0.972264
Atf6	0.270204	0.227498	0.474553	0.972255
Edf1	0.348458	0.32867	0.295112	0.97224
Mfap3l	0.381508	0.313167	0.277443	0.972118
Npat	0.453912	0.172261	0.345885	0.972058
Ubap2	0.402007	0.250662	0.31933	0.971999
Cdc27	0.394513	0.241716	0.335749	0.971978
Dnajb2	0.187459	0.376771	0.407623	0.971853
Kank3	0.244623	0.242309	0.484829	0.97176
Mtpn	0.344012	0.26079	0.366864	0.971667
Gipc3	0.330763	0.227049	0.413694	0.971505
Kpnb1	0.439931	0.280118	0.251426	0.971475
Vps26b	0.386213	0.287645	0.297605	0.971464
Adgrf5	0.2441	0.155292	0.571723	0.971115
Tmem230	0.288472	0.283194	0.399371	0.971037
Uprt	0.387682	0.279653	0.303669	0.971003
Tmem160	0.282366	0.311125	0.377406	0.970896
Supt16	0.458348	0.265598	0.246069	0.970015
Sugp2	0.152276	0.296621	0.520859	0.969756
Trim31	0.315005	0.254284	0.400373	0.969662
Ulk3	0.180458	0.22973	0.559466	0.969654
Ech1	0.257875	0.250729	0.46084	0.969444
Map1lc3b	0.351205	0.314679	0.303311	0.969195
Wdr26	0.358035	0.260514	0.350562	0.969111
Ddx17	0.197659	0.197542	0.573887	0.969087
Agtpbp1	0.319763	0.293789	0.355042	0.968594
Oma1	0.247925	0.255372	0.465231	0.968528
Stn1	0.262601	0.360361	0.34556	0.968522
Tmem242	0.290083	0.27507	0.403103	0.968255
Fbxl19	0.383143	0.260303	0.324743	0.968188
Unc119b	0.382899	0.160762	0.424364	0.968025
Plxna4	0.306829	0.322017	0.339142	0.967988
Cnnm2	0.406523	0.240431	0.320789	0.967742
Trappc5	0.341892	0.303872	0.32195	0.967713
Atad3a	0.340808	0.303062	0.323796	0.967667
Dusp11	0.366161	0.280377	0.321049	0.967586
Pon1	0.236542	0.265017	0.465915	0.967474
Gm27640	0.309344	0.242142	0.415944	0.96743
Alkbh5	0.297682	0.178582	0.49107	0.967334
Pidd1	0.35101	0.158174	0.457879	0.967063
Gckr	0.335608	0.203982	0.427445	0.967034
Vamp8	0.231844	0.279834	0.45534	0.967018
Tbc1d24	0.352925	0.302411	0.311676	0.967012
Mettl21e	0.236365	0.284906	0.445603	0.966874
Abitram	0.276765	0.182382	0.507724	0.966871
Slc39a8	0.322451	0.232589	0.411398	0.966439
Fam126b	0.27928	0.348998	0.337796	0.966075
Naa20	0.282427	0.257001	0.426625	0.966053
Alas2	0.32654	0.282604	0.35682	0.965964
Aldh1a2	0.323443	0.299192	0.343011	0.965645
Inca1	0.19383	0.236768	0.534738	0.965335
Eif4h	0.293301	0.285084	0.386595	0.96498
Zmynd11	0.318741	0.242912	0.403297	0.964949
Stat5b	0.434358	0.252603	0.277923	0.964883
Anapc1	0.246506	0.249454	0.46878	0.964739
Cat	0.36803	0.292393	0.304156	0.96458
Pigz	0.285316	0.245997	0.433222	0.964535
Srp19	0.331583	0.292449	0.340493	0.964525
Ttc33	0.167801	0.284504	0.512151	0.964456
Zhx3	0.34001	0.346113	0.278295	0.964419
Stxbp2	0.267434	0.262226	0.434746	0.964406
Cdc14b	0.352569	0.249891	0.361779	0.964239
Xrcc4	0.222638	0.276404	0.465078	0.96412
Spsb2	0.255342	0.24204	0.466547	0.963929
Mfsd14b	0.372204	0.178791	0.412764	0.96376
C1qtnf3	0.279153	0.244223	0.440336	0.963713
Flt1	0.231617	0.175275	0.556775	0.963667
Otulinl	0.367184	0.196512	0.399858	0.963555
Afg3l1	0.350712	0.304119	0.30867	0.9635
Ppbp	0.288219	0.313172	0.361983	0.963374
Gfpt1	0.347911	0.213541	0.401836	0.963288
Urb2	0.381752	0.284521	0.296928	0.963201
Ppp1r3g	0.349199	0.30187	0.311998	0.963067
Rps15a	0.310954	0.243868	0.407985	0.962808
Chsy1	0.269014	0.162184	0.531482	0.96268
Ttc12	0.203432	0.203202	0.555897	0.962531
Traf1	0.280786	0.295587	0.385984	0.962357
Rabggtb	0.30809	0.324645	0.329578	0.962313
Akr1a1	0.288687	0.286785	0.386633	0.962105
Rasgrp3	0.270402	0.18797	0.503676	0.962048
Cstb	0.377227	0.307864	0.276683	0.961775
Trim2	0.338119	0.343492	0.280095	0.961706
Slc48a1	0.319476	0.296331	0.345865	0.961671
Ptges2	0.352831	0.217379	0.391369	0.961579
Fntb	0.26013	0.35633	0.344934	0.961393
Hnf1a	0.319424	0.282899	0.358902	0.961225
Bad	0.321829	0.301171	0.338169	0.961169
2310061I04Rik	0.359159	0.241923	0.359953	0.961035
Ahcyl1	0.272921	0.206562	0.481302	0.960785
Wbp11	0.218473	0.333678	0.40855	0.960701
Bola1	0.383635	0.314631	0.262155	0.960421
Pemt	0.328746	0.275701	0.355967	0.960414
Ralgapa1	0.287384	0.238833	0.434044	0.96026
Fn3krp	0.365578	0.221454	0.372994	0.960025
Tfrc	0.202697	0.329085	0.428216	0.959998
Abhd6	0.263903	0.215318	0.480605	0.959826
Tanc2	0.406962	0.208727	0.344079	0.959768
Rragc	0.322299	0.231465	0.405996	0.95976
Ankrd16	0.185971	0.250602	0.522888	0.959461
Usp37	0.216592	0.249427	0.493431	0.959449
Ankrd52	0.425402	0.261122	0.272796	0.95932
Il17rc	0.341784	0.211089	0.406425	0.959298
Vps37b	0.199842	0.314066	0.445386	0.959294
Gimap6	0.346895	0.203496	0.408567	0.958958
Angel2	0.242226	0.165583	0.551131	0.95894
Lztfl1	0.248833	0.220954	0.48876	0.958547
Pdhb	0.344113	0.187577	0.426816	0.958506
Ndufa11	0.401099	0.304931	0.252356	0.958386
Cisd1	0.37594	0.299461	0.282907	0.958308
Tcf25	0.213149	0.224868	0.520204	0.95822
Pnpla3	0.395081	0.242903	0.32003	0.958015
Snord47	0.321488	0.176938	0.459542	0.957968
Lyrm4	0.213167	0.165062	0.579714	0.957943
Apc	0.409911	0.272018	0.275992	0.95792
Mus81	0.171397	0.260374	0.526058	0.957829
Tmem204	0.282689	0.278067	0.397051	0.957807
Prkaca	0.401376	0.310912	0.245498	0.957786
Shank2	0.314272	0.298569	0.344782	0.957623
Alcam	0.274945	0.305617	0.376991	0.957553
Ints7	0.366414	0.337521	0.253616	0.957551
Mrps23	0.296784	0.297282	0.363436	0.957503
Ppib	0.336285	0.284761	0.336343	0.957389
Gna11	0.344641	0.275337	0.33717	0.957148
Snord99	0.172789	0.196643	0.587462	0.956895
Arhgap5	0.442841	0.268019	0.245964	0.956824
Ly75	0.365546	0.154833	0.435846	0.956225
Gtf2b	0.399922	0.297567	0.258691	0.956181
Rpp40	0.266048	0.332325	0.35729	0.955662
Fau	0.405836	0.323267	0.226547	0.955651
Zfp112	0.307552	0.166183	0.48188	0.955615
Faap20	0.217957	0.217175	0.520471	0.955604
Fyb2	0.324244	0.278134	0.353151	0.955529
Fam118b	0.267375	0.298416	0.389517	0.955307
Cygb	0.326014	0.273827	0.355422	0.955263
Pcbd2	0.273485	0.221527	0.460207	0.955219
Dennd6a	0.391917	0.245296	0.317821	0.955035
Agfg2	0.349123	0.313428	0.292282	0.954832
Cltc	0.333681	0.237734	0.38337	0.954784
Rpl14	0.40937	0.219814	0.325516	0.9547
Kidins220	0.337312	0.207115	0.410203	0.954631
Ifih1	0.41074	0.219398	0.324407	0.954544
Caprin1	0.402356	0.26505	0.287086	0.954492
Col4a3bp	0.336666	0.231128	0.386624	0.954418
Ranbp2	0.2929	0.258602	0.40291	0.954412
Rdm1	0.224689	0.265023	0.464589	0.954301
Slc2a12	0.32327	0.236248	0.394623	0.954142
Utrn	0.346478	0.185462	0.422118	0.954058
Cd302	0.379563	0.237429	0.336704	0.953696
Gkap1	0.306147	0.267836	0.379622	0.953605
Mospd2	0.312709	0.343584	0.297108	0.953401
Arl16	0.358647	0.204684	0.389491	0.952821
Uba6	0.411127	0.300556	0.241082	0.952764
Pycr2	0.267358	0.259436	0.425864	0.952657
Aifm1	0.417044	0.267604	0.267978	0.952626
Mrps12	0.300143	0.353361	0.298916	0.95242
Anxa3	0.270818	0.310019	0.371454	0.952292
Clstn1	0.31516	0.243811	0.393216	0.952187
Ptpn3	0.354783	0.280849	0.316236	0.951867
Tcea2	0.229103	0.295009	0.42768	0.951791
Stag1	0.465148	0.245695	0.240463	0.951306
Nub1	0.334447	0.313802	0.302626	0.950875
Zfp568	0.400139	0.266089	0.28442	0.950648
Ubp1	0.428401	0.265702	0.256244	0.950347
Gmfg	0.272773	0.188303	0.489236	0.950312
Stkld1	0.256883	0.297219	0.396142	0.950244
Dnajc11	0.370171	0.267076	0.312883	0.95013
Eif3m	0.356605	0.260201	0.333168	0.949974
Ttll11	0.318604	0.254446	0.376879	0.94993
Serinc3	0.318775	0.192465	0.438602	0.949841
Mrpl3	0.342908	0.266198	0.340171	0.949278
Rab14	0.346439	0.287595	0.315235	0.949269
Nptn	0.388701	0.187728	0.372754	0.949183
Fgf13	0.27721	0.151781	0.520076	0.949067
Neurl4	0.191389	0.182404	0.57465	0.948443
Tmem100	0.325151	0.232907	0.389986	0.948045
Lactb	0.29726	0.165835	0.484721	0.947816
Narf	0.159259	0.316383	0.471843	0.947484
Nek7	0.361102	0.221524	0.364823	0.947448
Timm10	0.317698	0.334429	0.29524	0.947367
Sfmbt1	0.328181	0.265346	0.353656	0.947183
Ndufa3	0.217675	0.293182	0.436231	0.947088
Sec24d	0.307296	0.20225	0.437517	0.947063
Ephb1	0.218014	0.184631	0.544344	0.946988
Ccdc97	0.415796	0.197115	0.334002	0.946913
Hs1bp3	0.27737	0.260467	0.408979	0.946816
Nek9	0.35377	0.229487	0.363543	0.9468
Ndufs1	0.33275	0.147119	0.466885	0.946753
Smim19	0.261768	0.210597	0.474284	0.946648
Gltp	0.378192	0.224098	0.344346	0.946636
Cep135	0.228738	0.26001	0.457855	0.946603
Ndst2	0.338423	0.236222	0.371912	0.946558
Ptk2	0.314718	0.203039	0.428762	0.946519
Parp16	0.276249	0.242171	0.427872	0.946292
Il15ra	0.242421	0.305827	0.397958	0.946205
Fbxw11	0.364675	0.235927	0.345328	0.945929
Tpd52	0.155558	0.34385	0.446078	0.945486
Mtfp1	0.320608	0.299419	0.325455	0.945482
Myl3	0.32328	0.263203	0.358957	0.94544
Gsn	0.275137	0.228883	0.441356	0.945377
Nras	0.296977	0.23009	0.417921	0.944988
Ndufs5	0.330562	0.270756	0.343504	0.944822
Phf3	0.447375	0.266395	0.230324	0.944094
Arf1	0.170298	0.223469	0.550134	0.943901
Usp34	0.47196	0.226052	0.245822	0.943834
Mrpl22	0.228293	0.296852	0.418525	0.94367
Gabarapl1	0.283351	0.291383	0.368879	0.943614
Pdcd6ip	0.380772	0.303143	0.259479	0.943394
Diaph1	0.302455	0.250949	0.389884	0.943287
Acot6	0.187309	0.285104	0.470858	0.943271
Synrg	0.302386	0.326191	0.314496	0.943072
Spata13	0.437334	0.278254	0.227294	0.942882
Cgnl1	0.245171	0.202955	0.494743	0.942869
Zfp558	0.267896	0.303698	0.37123	0.942825
Ipo4	0.37141	0.181227	0.390082	0.942719
Gpc5	0.288048	0.285561	0.368828	0.942437
Dlc1	0.317298	0.188678	0.436416	0.942392
Ifnar2	0.420353	0.250104	0.271817	0.942274
Tmem9	0.230379	0.362835	0.348846	0.94206
Ppl	0.284921	0.335462	0.321642	0.942025
Arsg	0.333859	0.247544	0.360577	0.94198
Mrps18a	0.326227	0.300566	0.315142	0.941936
Cox20	0.302474	0.174933	0.464271	0.941678
Upp2	0.252903	0.307142	0.381625	0.94167
Rab8a	0.308835	0.289262	0.343057	0.941154
Pde8a	0.385326	0.293886	0.261561	0.940773
Mtg1	0.280005	0.294837	0.365878	0.94072
Plxna1	0.432277	0.258003	0.250398	0.940678
Opa3	0.405751	0.277932	0.256929	0.940613
Mcu	0.300368	0.285086	0.355008	0.940461
Aoc2	0.195713	0.220017	0.524706	0.940436
Krit1	0.372892	0.136039	0.431359	0.94029
Mrm1	0.264903	0.264056	0.411199	0.940157
Abhd18	0.34809	0.321167	0.270888	0.940145
Slc19a2	0.436022	0.219864	0.28425	0.940135
Dpyd	0.401293	0.303355	0.235419	0.940068
Ralgapa2	0.30984	0.364895	0.264487	0.939222
Lzic	0.431976	0.260422	0.246806	0.939204
Mitf	0.380574	0.236354	0.32222	0.939149
Ccni	0.227522	0.199315	0.512102	0.938939
Pdzd9	0.339996	0.221365	0.377437	0.938798
Ddx24	0.309941	0.215894	0.412727	0.938562
Mettl15	0.395981	0.203365	0.339023	0.938369
Itgb1	0.384605	0.218991	0.334611	0.938207
Rhot1	0.220516	0.249707	0.467692	0.937916
Rpl13	0.379565	0.17034	0.387996	0.937901
Mrpl9	0.204111	0.258288	0.475457	0.937856
Tars2	0.36896	0.179341	0.389274	0.937575
Qk	0.420788	0.226374	0.290055	0.937217
Zc3h18	0.336723	0.233334	0.367145	0.937201
Adat1	0.430593	0.297501	0.20909	0.937184
Fzd1	0.347481	0.283295	0.306261	0.937036
Scarb1	0.257171	0.308388	0.370387	0.935946
Cldn2	0.312626	0.332718	0.290583	0.935927
Wdr37	0.265922	0.189854	0.480063	0.935839
Tep1	0.35688	0.134856	0.444097	0.935833
Zfp407	0.330103	0.323119	0.282222	0.935444
Faap100	0.265944	0.325895	0.343516	0.935355
Snx2	0.274433	0.198094	0.462662	0.935189
Grk5	0.311961	0.211632	0.411456	0.935048
Vwf	0.234673	0.344967	0.355382	0.935022
Use1	0.327474	0.288498	0.318778	0.934751
Pigyl	0.187628	0.258661	0.488409	0.934697
Maml3	0.285855	0.144799	0.503695	0.934349
Itgb4	0.237089	0.221425	0.475749	0.934263
Mical3	0.309971	0.239211	0.38507	0.934252
Pla2g12b	0.199357	0.356249	0.378614	0.934221
Cox6b1	0.354529	0.326574	0.253016	0.934119
Gm27401	0.222733	0.21089	0.500383	0.934005
Slc35f5	0.265737	0.21397	0.454215	0.933923
F12	0.331415	0.264618	0.337755	0.933788
Aurkb	0.260196	0.242504	0.431022	0.933722
Galc	0.342509	0.26338	0.327825	0.933714
Foxa3	0.312048	0.238644	0.382853	0.933544
Fyco1	0.295601	0.228862	0.409055	0.933517
Ssh2	0.304751	0.195971	0.432773	0.933494
Yipf2	0.286201	0.239113	0.408136	0.93345
Shprh	0.304683	0.203068	0.425592	0.933343
Slc27a6	0.360222	0.204476	0.368483	0.933181
F2r	0.223252	0.18033	0.529482	0.933065
Zfyve1	0.153392	0.246478	0.53311	0.932981
Csde1	0.337382	0.199713	0.395428	0.932523
Camta2	0.324644	0.161847	0.445992	0.932483
Ube4a	0.299114	0.230661	0.402657	0.932433
Zfp689	0.172262	0.322783	0.437291	0.932336
Trappc11	0.239628	0.23242	0.460287	0.932335
Cdsn	0.188763	0.320863	0.422705	0.932331
Rc3h2	0.355412	0.257995	0.318891	0.932297
SNORA66	0.272362	0.2212	0.438691	0.932253
Peak1	0.395017	0.205744	0.331419	0.93218
Bbs10	0.316175	0.256389	0.359605	0.932169
Dip2a	0.328451	0.246069	0.357616	0.932136
Hrct1	0.362557	0.177081	0.392474	0.932112
Itga9	0.290705	0.3094	0.331797	0.931902
Creld1	0.310436	0.333518	0.287702	0.931656
Prps2	0.277464	0.123221	0.530839	0.931524
Aasdhppt	0.250334	0.242993	0.438195	0.931521
Inip	0.319128	0.248081	0.364311	0.931521
Arhgap12	0.367194	0.313048	0.251133	0.931375
Ces1f	0.244294	0.307988	0.37897	0.931252
Hscb	0.34363	0.265779	0.321744	0.931153
Atp23	0.323039	0.360254	0.247627	0.93092
Zp3r	0.298388	0.303132	0.329317	0.930838
Atp6v0a1	0.314748	0.294568	0.321488	0.930804
Prdx5	0.200945	0.165286	0.564563	0.930794
Sec14l5	0.25079	0.208419	0.471551	0.93076
Cep44	0.326709	0.324202	0.279802	0.930713
Jtb	0.367539	0.235415	0.327729	0.930682
Apip	0.315931	0.26514	0.349473	0.930544
Pdgfa	0.191879	0.199064	0.539513	0.930457
Kank2	0.348381	0.279822	0.302226	0.930429
Flt4	0.294743	0.147518	0.488123	0.930385
Mknk2	0.299818	0.332669	0.297885	0.930372
Stk3	0.21962	0.227485	0.483189	0.930294
Lrba	0.438758	0.296476	0.194863	0.930097
Cald1	0.308011	0.309513	0.312069	0.929593
Synm	0.190099	0.153989	0.585245	0.929333
Rgl1	0.329439	0.132101	0.467309	0.928849
Med13	0.309905	0.234323	0.384605	0.928833
Clec14a	0.251081	0.165079	0.512621	0.928781
Sbds	0.331285	0.324384	0.273014	0.928682
Pds5b	0.417955	0.265859	0.244762	0.928577
Zfp704	0.336097	0.326448	0.265671	0.928217
Klc4	0.20268	0.240102	0.485318	0.9281
Spata24	0.35986	0.233231	0.334868	0.927958
Lrp2bp	0.264009	0.28113	0.381905	0.927045
Sesn1	0.337242	0.330324	0.259373	0.926938
Rere	0.437084	0.329202	0.160635	0.926921
Rpp38	0.353655	0.202153	0.371101	0.92691
Polr3k	0.243498	0.252346	0.431037	0.926881
Chtf8	0.32839	0.287499	0.310975	0.926864
Trim33	0.33672	0.20829	0.381724	0.926735
Fermt1	0.183819	0.18222	0.560589	0.926628
Smarca5	0.230136	0.262196	0.434159	0.926491
Rabgap1l	0.368016	0.248132	0.310286	0.926434
Tgfb2	0.338431	0.244301	0.343647	0.926379
Tmem50a	0.376704	0.249653	0.299961	0.926317
Zfp263	0.244314	0.159267	0.522718	0.926299
Abcc5	0.306807	0.247517	0.371916	0.926241
Cyld	0.377318	0.246774	0.302059	0.926151
Copz1	0.391005	0.276843	0.258219	0.926067
Sec24a	0.367552	0.230682	0.327827	0.926062
Rps17	0.316019	0.221534	0.388486	0.926039
Eif3f	0.347107	0.267434	0.311306	0.925847
Thnsl1	0.240418	0.141371	0.544032	0.925821
Eng	0.338049	0.267223	0.320486	0.925759
Naxe	0.272689	0.245984	0.406951	0.925623
Tgfbrap1	0.394919	0.245365	0.285222	0.925507
Pdrg1	0.220967	0.257274	0.447159	0.925401
Rif1	0.41799	0.211822	0.29557	0.925382
Mterf2	0.265924	0.289028	0.370341	0.925294
Wrb	0.289126	0.275256	0.360414	0.924795
Polr2b	0.294327	0.234265	0.395713	0.924306
Mdc1	0.418639	0.294247	0.211361	0.924246
Siae	0.384823	0.289627	0.249681	0.924131
Galnt10	0.288878	0.306642	0.328412	0.923931
Dnaic2	0.248755	0.217753	0.457166	0.923674
Uqcrq	0.376891	0.306469	0.240208	0.923568
Adam10	0.364508	0.197565	0.361467	0.92354
Srsf7	0.356082	0.226571	0.340882	0.923535
Tle2	0.229326	0.192121	0.501997	0.923444
Zfr	0.306375	0.207256	0.409499	0.92313
Spopl	0.271951	0.205385	0.445729	0.923065
Sys1	0.21057	0.186059	0.52606	0.922689
Scarna2	0.311251	0.141663	0.46975	0.922664
Prkaa2	0.375396	0.298324	0.24882	0.92254
Mpp4	0.230006	0.266011	0.42638	0.922397
Dpy19l1	0.431263	0.268987	0.222143	0.922393
Pnisr	0.232511	0.160231	0.529589	0.922332
Gm3854	0.224017	0.141085	0.55718	0.922282
Picalm	0.357131	0.247989	0.317097	0.922217
Psmb5	0.340158	0.318227	0.263342	0.921726
Tysnd1	0.314046	0.228412	0.379222	0.921681
Txnrd1	0.251467	0.216357	0.453847	0.921671
Prr7	0.229869	0.219844	0.471878	0.92159
Mrpl1	0.315125	0.231886	0.374467	0.921478
2410002F23Rik	0.27913	0.192434	0.449819	0.921383
Imp3	0.269948	0.34635	0.304748	0.921045
Hadhb	0.220743	0.190808	0.509487	0.921038
Exosc8	0.376951	0.239972	0.304033	0.920957
Ttf1	0.303215	0.261195	0.356366	0.920775
Med25	0.373131	0.115182	0.432433	0.920747
Nat2	0.314717	0.20978	0.396033	0.92053
Cnot8	0.271901	0.145774	0.502832	0.920508
Tbc1d10c	0.166095	0.279415	0.474905	0.920415
Lrig1	0.209717	0.262731	0.447465	0.919913
Agmat	0.350576	0.225684	0.343624	0.919884
Ttc23	0.302659	0.16817	0.448787	0.919616
Riox1	0.185203	0.287048	0.447279	0.91953
Lemd3	0.378701	0.263682	0.27704	0.919422
Riok3	0.313653	0.231452	0.374295	0.919401
Mrpl47	0.340497	0.261675	0.317003	0.919175
Rplp1	0.310975	0.311776	0.296375	0.919125
Pi4kb	0.386639	0.274455	0.258015	0.919109
Bbs9	0.289173	0.264097	0.365476	0.918746
Hltf	0.325145	0.264305	0.329235	0.918685
Nrf1	0.264911	0.256573	0.397081	0.918565
Tmem268	0.279512	0.280084	0.358935	0.918531
Acss3	0.204821	0.221618	0.491953	0.918392
Herc2	0.389137	0.239602	0.289501	0.91824
Rasl10b	0.251542	0.170267	0.49634	0.918149
Mgam	0.339767	0.167396	0.410705	0.917869
Zc3h7b	0.304778	0.19614	0.416823	0.917741
Fam160a1	0.382724	0.232171	0.302772	0.917667
Tead4	0.30577	0.156136	0.4557	0.917607
Smg7	0.436042	0.238999	0.242534	0.917575
Lsm14b	0.386266	0.254513	0.276763	0.917542
Helq	0.232186	0.350454	0.334803	0.917443
Nelfcd	0.354449	0.255007	0.307962	0.917418
Abca3	0.385315	0.265133	0.266777	0.917225
Zdhhc3	0.438847	0.210938	0.267409	0.917194
Hk1	0.230793	0.300561	0.385629	0.916983
Marf1	0.388182	0.202547	0.326245	0.916974
Degs1	0.29844	0.272821	0.345414	0.916674
Pdcl3	0.194459	0.277008	0.445032	0.916499
Lipt2	0.358586	0.217903	0.339705	0.916193
Mael	0.346247	0.235828	0.333936	0.916011
Slc2a9	0.398388	0.238227	0.279114	0.915728
Dnaja3	0.294424	0.272296	0.34891	0.91563
Pxk	0.328542	0.32032	0.26667	0.915532
Rtn4ip1	0.391139	0.200808	0.323377	0.915324
Supt4a	0.347753	0.300014	0.267548	0.915316
Tex261	0.372494	0.166501	0.376063	0.915058
Pomt1	0.239461	0.268531	0.406848	0.91484
Actr3	0.427418	0.207736	0.27967	0.914824
Ppp1r2	0.337619	0.275226	0.301948	0.914794
Tor1aip2	0.105272	0.256236	0.553183	0.914692
Cd276	0.384247	0.2754	0.255001	0.914647
Utp3	0.278113	0.284103	0.352393	0.914609
Cyp4f15	0.294319	0.171849	0.448397	0.914565
Rc3h1	0.286103	0.221378	0.40683	0.914311
Hadha	0.196833	0.240466	0.476522	0.913821
Ccdc167	0.413807	0.232517	0.26745	0.913774
Alkbh8	0.271599	0.326531	0.315557	0.913687
Hdlbp	0.310011	0.269199	0.334365	0.913575
Dnttip2	0.321554	0.315651	0.276175	0.913381
Cdkn2aipnl	0.169236	0.225078	0.518972	0.913286
Mtf1	0.375881	0.215903	0.321261	0.913044
Pfkl	0.357476	0.186279	0.369118	0.912873
Ebna1bp2	0.344959	0.247771	0.319615	0.912344
Arpc3	0.272667	0.318641	0.320964	0.912272
Uevld	0.382261	0.163571	0.366433	0.912266
Tlr3	0.334798	0.304623	0.272824	0.912245
Vps25	0.366881	0.119102	0.426132	0.912115
Wdr61	0.278889	0.211728	0.421379	0.911995
Prpf8	0.341849	0.237213	0.332694	0.911755
Slc35d2	0.325465	0.155513	0.430487	0.911465
Tmem141	0.14787	0.182721	0.580855	0.911446
Ep400	0.410914	0.298166	0.202295	0.911375
Commd7	0.182064	0.247512	0.481742	0.911318
Igsf11	0.290541	0.301511	0.319207	0.911259
Klhl5	0.340754	0.22319	0.347245	0.911189
Atg14	0.263539	0.1858	0.461466	0.910806
Dctn3	0.335325	0.282259	0.293073	0.910656
Rarres2	0.198263	0.237886	0.474499	0.910648
Jak1	0.35651	0.22787	0.326261	0.910641
Zfp821	0.20771	0.2244	0.478525	0.910635
Tmem30a	0.224559	0.142623	0.543195	0.910378
Zfp398	0.310363	0.2153	0.384593	0.910256
Lrsam1	0.280791	0.124317	0.505	0.910107
Actn2	0.306293	0.247823	0.35595	0.910065
Ndufa12	0.256551	0.191518	0.461821	0.90989
Patl1	0.371293	0.265617	0.272949	0.909858
Elob	0.423235	0.282724	0.203885	0.909844
Bcl2l13	0.341084	0.28207	0.286582	0.909735
Tmem98	0.311188	0.28962	0.308767	0.909574
Pon2	0.25501	0.185634	0.468561	0.909205
Fam234b	0.412192	0.162861	0.334072	0.909125
Twsg1	0.374537	0.322292	0.212239	0.909067
Tspan9	0.321205	0.241196	0.345976	0.908376
Kctd21	0.353353	0.175781	0.379225	0.908359
Med14	0.432048	0.29234	0.183851	0.90824
Cip2a	0.331908	0.310731	0.265476	0.908114
Dok7	0.296848	0.242374	0.368794	0.908016
Akt2	0.39264	0.261395	0.253912	0.907947
Tmem185a	0.183635	0.215968	0.508283	0.907886
Eif4g2	0.289367	0.259128	0.359072	0.907567
Gmfb	0.330389	0.207447	0.36962	0.907457
Otud7b	0.363616	0.254021	0.28942	0.907056
Bri3	0.304624	0.301224	0.301208	0.907056
Ccdc91	0.342173	0.244105	0.32071	0.906987
Bicc1	0.339681	0.279614	0.287582	0.906876
Cpq	0.246948	0.309203	0.350656	0.906807
Pum2	0.252284	0.215662	0.43878	0.906726
Tm2d3	0.284397	0.237426	0.38488	0.906702
Fam114a2	0.115956	0.265	0.52542	0.906377
Dock4	0.468007	0.238608	0.199343	0.905958
[truncated: 10,018 more rows]
