# Supplementary material for: Transcriptomic coordination at hepatic steatosis indicates robust immune cell engagement prior to inflammation
Source: BMC Genomics. 2021 Jun 16;22:454. doi: 10.1186/s12864-021-07784-y (PMC8210377; doi:10.1186/s12864-021-07784-y)
Supplement: Supplementary file 6 — Additional file 6: Supplementary Table 6. GO analysis for differentially expressed genes in all experimental groups comparisons. [file 12864_2021_7784_MOESM6_ESM.xlsx]

## Sheet: Legend
Supplementary Table 6. GO analysis for differentially expressed genes in all experimental groups comparisons

## Sheet: GO analyses
GO analyses for differentially expressed genes
S vs C
Analysis Type:	PANTHER Overrepresentation Test (Released 20210224)
Annotation Version and Release Date:	GO Ontology database DOI: 10.5281/zenodo.4495804 Released 2021-02-01
Analyzed List:	upload_1 (Mus musculus)
Reference List:	Mus musculus (all genes in database)
Test Type:	FISHER
Correction:	FDR
GO biological process complete	Mus musculus - REFLIST (21988)	upload_1 (517)	upload_1 (expected)	upload_1 (over/under)	upload_1 (fold Enrichment)	upload_1 (raw P-value)	upload_1 (FDR)
actomyosin contractile ring organization (GO:0044837)	5	3	0.12	+	25.52	0.000619	0.0221
actomyosin contractile ring assembly (GO:0000915)	5	3	0.12	+	25.52	0.000619	0.022
assembly of actomyosin apparatus involved in cytokinesis (GO:0000912)	5	3	0.12	+	25.52	0.000619	0.022
regulation of postsynaptic cytosolic calcium ion concentration (GO:0099566)	5	3	0.12	+	25.52	0.000619	0.0219
positive regulation of epithelial to mesenchymal transition involved in endocardial cushion formation (GO:1905007)	5	3	0.12	+	25.52	0.000619	0.0219
negative regulation of lipoprotein lipase activity (GO:0051005)	7	4	0.16	+	24.3	7.99e-05	0.00458
glomerular visceral epithelial cell migration (GO:0090521)	6	3	0.14	+	21.26	0.000913	0.0288
mitotic spindle midzone assembly (GO:0051256)	6	3	0.14	+	21.26	0.000913	0.0288
mitotic spindle elongation (GO:0000022)	6	3	0.14	+	21.26	0.000913	0.0287
regulation of epithelial to mesenchymal transition involved in endocardial cushion formation (GO:1905005)	6	3	0.14	+	21.26	0.000913	0.0286
positive regulation of cardiac epithelial to mesenchymal transition (GO:0062043)	8	4	0.19	+	21.26	0.000118	0.00618
spindle midzone assembly (GO:0051255)	9	4	0.21	+	18.9	0.000167	0.00792
regulation of cardiac epithelial to mesenchymal transition (GO:0062042)	9	4	0.21	+	18.9	0.000167	0.00789
spindle elongation (GO:0051231)	7	3	0.16	+	18.23	0.00128	0.0369
amyloid-beta clearance by cellular catabolic process (GO:0150094)	7	3	0.16	+	18.23	0.00128	0.0368
positive regulation of early endosome to late endosome transport (GO:2000643)	8	3	0.19	+	15.95	0.00173	0.0467
cellular response to hydroperoxide (GO:0071447)	8	3	0.19	+	15.95	0.00173	0.0466
positive regulation of protein localization to early endosome (GO:1902966)	8	3	0.19	+	15.95	0.00173	0.0466
regulation of protein localization to early endosome (GO:1902965)	8	3	0.19	+	15.95	0.00173	0.0465
negative regulation of lipase activity (GO:0060192)	18	6	0.42	+	14.18	1.35e-05	0.00114
phospholipid homeostasis (GO:0055091)	16	5	0.38	+	13.29	9.42e-05	0.0052
pathway-restricted SMAD protein phosphorylation (GO:0060389)	13	4	0.31	+	13.09	0.000516	0.019
reverse cholesterol transport (GO:0043691)	13	4	0.31	+	13.09	0.000516	0.019
positive regulation of cytoplasmic transport (GO:1903651)	13	4	0.31	+	13.09	0.000516	0.019
pyramidal neuron development (GO:0021860)	13	4	0.31	+	13.09	0.000516	0.0189
response to hydroperoxide (GO:0033194)	17	5	0.4	+	12.51	0.00012	0.00621
regulation of lipoprotein lipase activity (GO:0051004)	17	5	0.4	+	12.51	0.00012	0.00619
leukocyte aggregation (GO:0070486)	15	4	0.35	+	11.34	0.000811	0.0265
calcium ion import across plasma membrane (GO:0098703)	15	4	0.35	+	11.34	0.000811	0.0264
pyramidal neuron differentiation (GO:0021859)	15	4	0.35	+	11.34	0.000811	0.0264
response to cholesterol (GO:0070723)	20	5	0.47	+	10.63	0.000228	0.0102
negative regulation of cell cycle arrest (GO:0071157)	20	5	0.47	+	10.63	0.000228	0.0102
calcium ion import into cytosol (GO:1902656)	16	4	0.38	+	10.63	0.000995	0.03
cellular response to low-density lipoprotein particle stimulus (GO:0071404)	16	4	0.38	+	10.63	0.000995	0.03
DNA replication checkpoint (GO:0000076)	16	4	0.38	+	10.63	0.000995	0.0299
regulation of podosome assembly (GO:0071801)	18	4	0.42	+	9.45	0.00145	0.0405
establishment of epithelial cell apical/basal polarity (GO:0045198)	18	4	0.42	+	9.45	0.00145	0.0404
triglyceride biosynthetic process (GO:0019432)	19	4	0.45	+	8.95	0.00172	0.0466
branch elongation of an epithelium (GO:0060602)	19	4	0.45	+	8.95	0.00172	0.0465
glutamate metabolic process (GO:0006536)	24	5	0.56	+	8.86	0.000472	0.0178
nuclear DNA replication (GO:0033260)	24	5	0.56	+	8.86	0.000472	0.0177
response to sterol (GO:0036314)	24	5	0.56	+	8.86	0.000472	0.0177
cell cycle DNA replication (GO:0044786)	25	5	0.59	+	8.51	0.000556	0.0201
positive regulation of lipid catabolic process (GO:0050996)	31	6	0.73	+	8.23	0.000181	0.00842
cortical actin cytoskeleton organization (GO:0030866)	37	7	0.87	+	8.05	5.95e-05	0.00369
positive regulation of smoothened signaling pathway (GO:0045880)	43	8	1.01	+	7.91	1.96e-05	0.00155
cellular response to lipoprotein particle stimulus (GO:0071402)	27	5	0.63	+	7.88	0.000757	0.0255
animal organ regeneration (GO:0031100)	27	5	0.63	+	7.88	0.000757	0.0254
neuroblast proliferation (GO:0007405)	33	6	0.78	+	7.73	0.000245	0.0108
ventricular septum morphogenesis (GO:0060412)	44	8	1.03	+	7.73	2.27e-05	0.00173
positive regulation of calcium-mediated signaling (GO:0050850)	39	7	0.92	+	7.63	7.99e-05	0.00459
acylglycerol catabolic process (GO:0046464)	28	5	0.66	+	7.59	0.000875	0.0278
neutral lipid catabolic process (GO:0046461)	28	5	0.66	+	7.59	0.000875	0.0277
positive regulation of triglyceride metabolic process (GO:0090208)	29	5	0.68	+	7.33	0.00101	0.0302
cellular response to cAMP (GO:0071320)	35	6	0.82	+	7.29	0.000324	0.0135
positive regulation of cell cycle G2/M phase transition (GO:1902751)	30	5	0.71	+	7.09	0.00115	0.0339
non-canonical Wnt signaling pathway (GO:0035567)	36	6	0.85	+	7.09	0.000371	0.0149
positive regulation of steroid metabolic process (GO:0045940)	37	6	0.87	+	6.9	0.000423	0.0162
positive regulation of cartilage development (GO:0061036)	31	5	0.73	+	6.86	0.00131	0.0376
semaphorin-plexin signaling pathway (GO:0071526)	38	6	0.89	+	6.72	0.00048	0.0179
amino acid import across plasma membrane (GO:0089718)	34	5	0.8	+	6.25	0.0019	0.0496
amino acid import (GO:0043090)	41	6	0.96	+	6.22	0.00069	0.0238
cortical cytoskeleton organization (GO:0030865)	62	9	1.46	+	6.17	3.5e-05	0.00246
hydrogen peroxide metabolic process (GO:0042743)	42	6	0.99	+	6.08	0.000773	0.0258
response to cAMP (GO:0051591)	57	8	1.34	+	5.97	0.000118	0.00619
negative chemotaxis (GO:0050919)	43	6	1.01	+	5.93	0.000864	0.0275
cardiac septum morphogenesis (GO:0060411)	79	11	1.86	+	5.92	6.85e-06	0.00062
leukocyte cell-cell adhesion (GO:0007159)	58	8	1.36	+	5.87	0.000131	0.00664
regulation of triglyceride metabolic process (GO:0090207)	51	7	1.2	+	5.84	0.000354	0.0145
alpha-amino acid catabolic process (GO:1901606)	66	9	1.55	+	5.8	5.43e-05	0.00345
regulation of chondrocyte differentiation (GO:0032330)	52	7	1.22	+	5.73	0.000394	0.0156
forebrain neuron differentiation (GO:0021879)	60	8	1.41	+	5.67	0.000162	0.00776
regulation of cartilage development (GO:0061035)	70	9	1.65	+	5.47	8.21e-05	0.00469
triglyceride metabolic process (GO:0006641)	71	9	1.67	+	5.39	9.07e-05	0.00506
ventricular septum development (GO:0003281)	79	10	1.86	+	5.38	3.76e-05	0.00254
canonical Wnt signaling pathway (GO:0060070)	80	10	1.88	+	5.32	4.14e-05	0.00275
mitotic spindle assembly (GO:0090307)	48	6	1.13	+	5.32	0.00145	0.0406
positive regulation of epithelial to mesenchymal transition (GO:0010718)	48	6	1.13	+	5.32	0.00145	0.0405
dicarboxylic acid metabolic process (GO:0043648)	81	10	1.9	+	5.25	4.56e-05	0.00298
positive regulation of lipid biosynthetic process (GO:0046889)	99	12	2.33	+	5.16	9.54e-06	0.000835
positive regulation of ossification (GO:0045778)	58	7	1.36	+	5.13	0.000714	0.0244
negative regulation of epithelial cell differentiation (GO:0030857)	50	6	1.18	+	5.1	0.00175	0.0468
glycerolipid catabolic process (GO:0046503)	50	6	1.18	+	5.1	0.00175	0.0467
regulation of plasma lipoprotein particle levels (GO:0097006)	50	6	1.18	+	5.1	0.00175	0.0466
calcium ion transport into cytosol (GO:0060402)	67	8	1.58	+	5.08	0.000322	0.0134
positive regulation of cell-matrix adhesion (GO:0001954)	59	7	1.39	+	5.05	0.000783	0.0258
establishment of spindle localization (GO:0051293)	51	6	1.2	+	5	0.00192	0.0498
epithelial cell migration (GO:0010631)	85	10	2	+	5	6.61e-05	0.004
collagen fibril organization (GO:0030199)	51	6	1.2	+	5	0.00192	0.0498
regulation of smoothened signaling pathway (GO:0008589)	94	11	2.21	+	4.98	3.01e-05	0.00217
regulation of cell cycle arrest (GO:0071156)	60	7	1.41	+	4.96	0.000857	0.0274
calcium ion transmembrane import into cytosol (GO:0097553)	60	7	1.41	+	4.96	0.000857	0.0274
cardiac septum development (GO:0003279)	121	14	2.85	+	4.92	2.88e-06	0.000298
epithelium migration (GO:0090132)	87	10	2.05	+	4.89	7.9e-05	0.00457
regulation of epithelial to mesenchymal transition (GO:0010717)	96	11	2.26	+	4.87	3.59e-05	0.0025
embryonic pattern specification (GO:0009880)	70	8	1.65	+	4.86	0.000421	0.0161
regulation of lipase activity (GO:0060191)	79	9	1.86	+	4.85	0.00019	0.00877
tissue migration (GO:0090130)	90	10	2.12	+	4.73	0.000102	0.00563
forebrain generation of neurons (GO:0021872)	72	8	1.69	+	4.73	0.0005	0.0186
acylglycerol metabolic process (GO:0006639)	100	11	2.35	+	4.68	5.05e-05	0.00327
positive regulation of tumor necrosis factor production (GO:0032760)	101	11	2.37	+	4.63	5.49e-05	0.00344
regeneration (GO:0031099)	101	11	2.37	+	4.63	5.49e-05	0.00343
regulation of striated muscle contraction (GO:0006942)	83	9	1.95	+	4.61	0.000267	0.0116
neutral lipid metabolic process (GO:0006638)	102	11	2.4	+	4.59	5.96e-05	0.00368
positive regulation of tumor necrosis factor superfamily cytokine production (GO:1903557)	102	11	2.4	+	4.59	5.96e-05	0.00366
regulation of lipid catabolic process (GO:0050994)	65	7	1.53	+	4.58	0.00132	0.0376
mitotic cytokinesis (GO:0000281)	65	7	1.53	+	4.58	0.00132	0.0376
cytosolic calcium ion transport (GO:0060401)	84	9	1.98	+	4.56	0.000289	0.0125
positive regulation of lipid metabolic process (GO:0045834)	168	18	3.95	+	4.56	3.19e-07	4.65e-05
positive regulation of cell-substrate adhesion (GO:0010811)	133	14	3.13	+	4.48	7.82e-06	0.000695
embryonic heart tube development (GO:0035050)	86	9	2.02	+	4.45	0.000339	0.014
regulation of cardiac muscle contraction (GO:0055117)	67	7	1.58	+	4.44	0.00155	0.0427
regulation of calcium-mediated signaling (GO:0050848)	77	8	1.81	+	4.42	0.000751	0.0253
cholesterol homeostasis (GO:0042632)	87	9	2.05	+	4.4	0.000367	0.0148
neural precursor cell proliferation (GO:0061351)	87	9	2.05	+	4.4	0.000367	0.0148
cytokinesis (GO:0000910)	97	10	2.28	+	4.38	0.00018	0.00838
lipid homeostasis (GO:0055088)	156	16	3.67	+	4.36	2.42e-06	0.00026
cellular amino acid catabolic process (GO:0009063)	78	8	1.83	+	4.36	0.000812	0.0264
amino acid transmembrane transport (GO:0003333)	78	8	1.83	+	4.36	0.000812	0.0263
sterol homeostasis (GO:0055092)	88	9	2.07	+	4.35	0.000396	0.0155
response to organophosphorus (GO:0046683)	88	9	2.07	+	4.35	0.000396	0.0154
sterol metabolic process (GO:0016125)	120	12	2.82	+	4.25	5.47e-05	0.00346
regulation of cell-substrate adhesion (GO:0010810)	221	22	5.2	+	4.23	5.24e-08	1.03e-05
cholesterol metabolic process (GO:0008203)	111	11	2.61	+	4.21	0.00012	0.00623
regulation of ossification (GO:0030278)	132	13	3.1	+	4.19	3.13e-05	0.00225
developmental growth involved in morphogenesis (GO:0060560)	134	13	3.15	+	4.13	3.61e-05	0.00247
cellular response to insulin stimulus (GO:0032869)	135	13	3.17	+	4.1	3.88e-05	0.00261
response to hydrogen peroxide (GO:0042542)	94	9	2.21	+	4.07	0.000617	0.0221
import across plasma membrane (GO:0098739)	136	13	3.2	+	4.07	4.16e-05	0.00275
neural crest cell development (GO:0014032)	84	8	1.98	+	4.05	0.00126	0.0366
monocarboxylic acid biosynthetic process (GO:0072330)	149	14	3.5	+	4	2.54e-05	0.0019
microtubule cytoskeleton organization involved in mitosis (GO:1902850)	118	11	2.77	+	3.96	0.000196	0.00896
alpha-amino acid metabolic process (GO:1901605)	161	15	3.79	+	3.96	1.44e-05	0.00119
hair follicle development (GO:0001942)	97	9	2.28	+	3.95	0.00076	0.0254
positive regulation of peptidyl-tyrosine phosphorylation (GO:0050731)	194	18	4.56	+	3.95	2.16e-06	0.000233
negative regulation of neuron projection development (GO:0010977)	163	15	3.83	+	3.91	1.65e-05	0.00133
negative regulation of cell projection organization (GO:0031345)	208	19	4.89	+	3.88	1.4e-06	0.00016
fatty acid biosynthetic process (GO:0006633)	110	10	2.59	+	3.87	0.000456	0.0173
gland morphogenesis (GO:0022612)	121	11	2.85	+	3.87	0.00024	0.0107
mitotic spindle organization (GO:0007052)	88	8	2.07	+	3.87	0.00166	0.0455
positive regulation of cellular protein catabolic process (GO:1903364)	144	13	3.39	+	3.84	7.16e-05	0.00427
mesenchymal cell development (GO:0014031)	89	8	2.09	+	3.82	0.00178	0.0471
muscle organ morphogenesis (GO:0048644)	89	8	2.09	+	3.82	0.00178	0.047
regulation of cell-matrix adhesion (GO:0001952)	123	11	2.89	+	3.8	0.000274	0.0119
skin epidermis development (GO:0098773)	101	9	2.37	+	3.79	0.000991	0.0302
hair cycle process (GO:0022405)	101	9	2.37	+	3.79	0.000991	0.0302
molting cycle process (GO:0022404)	101	9	2.37	+	3.79	0.000991	0.0301
stem cell development (GO:0048864)	90	8	2.12	+	3.78	0.0019	0.0495
spindle assembly (GO:0051225)	90	8	2.12	+	3.78	0.0019	0.0495
cytoskeleton-dependent cytokinesis (GO:0061640)	90	8	2.12	+	3.78	0.0019	0.0494
secondary alcohol metabolic process (GO:1902652)	124	11	2.92	+	3.77	0.000292	0.0125
mesenchymal cell differentiation (GO:0048762)	158	14	3.72	+	3.77	4.6e-05	0.00299
positive regulation of axonogenesis (GO:0050772)	102	9	2.4	+	3.75	0.00106	0.0314
limb morphogenesis (GO:0035108)	170	15	4	+	3.75	2.6e-05	0.00193
appendage morphogenesis (GO:0035107)	170	15	4	+	3.75	2.6e-05	0.00192
DNA-dependent DNA replication (GO:0006261)	114	10	2.68	+	3.73	0.000591	0.0213
carboxylic acid transmembrane transport (GO:1905039)	114	10	2.68	+	3.73	0.000591	0.0212
response to purine-containing compound (GO:0014074)	103	9	2.42	+	3.72	0.00113	0.0333
organic acid transmembrane transport (GO:1903825)	115	10	2.7	+	3.7	0.00063	0.022
cardiac ventricle development (GO:0003231)	140	12	3.29	+	3.65	0.000211	0.00952
urogenital system development (GO:0001655)	351	30	8.25	+	3.64	5.34e-09	1.53e-06
organic acid biosynthetic process (GO:0016053)	234	20	5.5	+	3.64	1.93e-06	0.000211
branching morphogenesis of an epithelial tube (GO:0048754)	164	14	3.86	+	3.63	6.69e-05	0.00403
cardiac chamber morphogenesis (GO:0003206)	141	12	3.32	+	3.62	0.000224	0.0101
ameboidal-type cell migration (GO:0001667)	190	16	4.47	+	3.58	2.4e-05	0.00181
amino acid transport (GO:0006865)	119	10	2.8	+	3.57	0.000805	0.0264
embryonic limb morphogenesis (GO:0030326)	143	12	3.36	+	3.57	0.000253	0.0111
embryonic appendage morphogenesis (GO:0035113)	143	12	3.36	+	3.57	0.000253	0.0111
carboxylic acid biosynthetic process (GO:0046394)	228	19	5.36	+	3.54	4.88e-06	0.00046
positive regulation of neuron projection development (GO:0010976)	217	18	5.1	+	3.53	9.15e-06	0.000805
hair cycle (GO:0042633)	109	9	2.56	+	3.51	0.00163	0.0447
molting cycle (GO:0042303)	109	9	2.56	+	3.51	0.00163	0.0446
limb development (GO:0060173)	197	16	4.63	+	3.45	3.61e-05	0.00249
appendage development (GO:0048736)	197	16	4.63	+	3.45	3.61e-05	0.00248
cellular response to peptide hormone stimulus (GO:0071375)	185	15	4.35	+	3.45	6.4e-05	0.00391
reactive oxygen species metabolic process (GO:0072593)	111	9	2.61	+	3.45	0.00183	0.0481
kidney development (GO:0001822)	297	24	6.98	+	3.44	4.73e-07	6.41e-05
renal system development (GO:0072001)	312	25	7.34	+	3.41	3.16e-07	4.65e-05
angiogenesis (GO:0001525)	325	26	7.64	+	3.4	1.89e-07	3.07e-05
cardiac chamber development (GO:0003205)	188	15	4.42	+	3.39	7.58e-05	0.00442
regulation of epithelial cell differentiation (GO:0030856)	151	12	3.55	+	3.38	0.000401	0.0155
glycerolipid biosynthetic process (GO:0045017)	139	11	3.27	+	3.37	0.000715	0.0244
negative regulation of cell adhesion (GO:0007162)	293	23	6.89	+	3.34	1.3e-06	0.00015
mesenchyme development (GO:0060485)	218	17	5.13	+	3.32	3.36e-05	0.00238
cellular response to peptide (GO:1901653)	232	18	5.45	+	3.3	2.12e-05	0.00163
establishment of cell polarity (GO:0030010)	129	10	3.03	+	3.3	0.00142	0.04
morphogenesis of a branching epithelium (GO:0061138)	195	15	4.59	+	3.27	0.000111	0.00594
regulation of peptidyl-tyrosine phosphorylation (GO:0050730)	261	20	6.14	+	3.26	8.85e-06	0.000783
regulation of muscle contraction (GO:0006937)	157	12	3.69	+	3.25	0.000555	0.0201
leukocyte chemotaxis (GO:0030595)	131	10	3.08	+	3.25	0.00159	0.0437
positive regulation of cell projection organization (GO:0031346)	433	33	10.18	+	3.24	1.26e-08	3.01e-06
kidney epithelium development (GO:0072073)	132	10	3.1	+	3.22	0.00167	0.0456
sodium ion transport (GO:0006814)	161	12	3.79	+	3.17	0.000684	0.0237
response to insulin (GO:0032868)	176	13	4.14	+	3.14	0.00045	0.0171
spindle organization (GO:0007051)	149	11	3.5	+	3.14	0.00121	0.0353
cellular modified amino acid metabolic process (GO:0006575)	163	12	3.83	+	3.13	0.000757	0.0254
morphogenesis of a branching structure (GO:0001763)	205	15	4.82	+	3.11	0.000185	0.00857
blood vessel morphogenesis (GO:0048514)	439	32	10.32	+	3.1	5.53e-08	1.07e-05
negative regulation of supramolecular fiber organization (GO:1902904)	165	12	3.88	+	3.09	0.000836	0.0269
positive regulation of protein catabolic process (GO:0045732)	221	16	5.2	+	3.08	0.000128	0.00652
positive regulation of small molecule metabolic process (GO:0062013)	152	11	3.57	+	3.08	0.00141	0.0399
regulation of tumor necrosis factor production (GO:0032680)	167	12	3.93	+	3.06	0.000922	0.0288
positive regulation of intracellular transport (GO:0032388)	181	13	4.26	+	3.05	0.000576	0.0207
regulation of chemotaxis (GO:0050920)	224	16	5.27	+	3.04	0.000148	0.00728
response to reactive oxygen species (GO:0000302)	168	12	3.95	+	3.04	0.000968	0.0298
cell migration (GO:0016477)	884	63	20.79	+	3.03	3.35e-14	7.54e-11
regulation of endothelial cell migration (GO:0010594)	169	12	3.97	+	3.02	0.00102	0.0304
regulation of tumor necrosis factor superfamily cytokine production (GO:1903555)	169	12	3.97	+	3.02	0.00102	0.0303
regulation of endocytosis (GO:0030100)	228	16	5.36	+	2.98	0.000179	0.00836
regulation of axonogenesis (GO:0050770)	186	13	4.37	+	2.97	0.00073	0.0248
import into cell (GO:0098657)	186	13	4.37	+	2.97	0.00073	0.0248
regulation of lipid biosynthetic process (GO:0046890)	186	13	4.37	+	2.97	0.00073	0.0247
cellular response to organonitrogen compound (GO:0071417)	444	31	10.44	+	2.97	2.18e-07	3.39e-05
regulation of neuron projection development (GO:0010975)	546	38	12.84	+	2.96	9.81e-09	2.49e-06
cellular amino acid metabolic process (GO:0006520)	232	16	5.45	+	2.93	0.000215	0.00968
DNA replication (GO:0006260)	174	12	4.09	+	2.93	0.00128	0.0368
carboxylic acid transport (GO:0046942)	219	15	5.15	+	2.91	0.000359	0.0146
organic acid catabolic process (GO:0016054)	190	13	4.47	+	2.91	0.000878	0.0278
heart morphogenesis (GO:0003007)	265	18	6.23	+	2.89	0.000106	0.00578
heart development (GO:0007507)	565	38	13.28	+	2.86	2.3e-08	5.03e-06
response to wounding (GO:0009611)	328	22	7.71	+	2.85	2.25e-05	0.00172
small molecule biosynthetic process (GO:0044283)	463	31	10.89	+	2.85	5.1e-07	6.58e-05
positive regulation of neurogenesis (GO:0050769)	284	19	6.68	+	2.85	8.31e-05	0.00472
regulation of cell adhesion (GO:0030155)	733	49	17.23	+	2.84	2.33e-10	9.92e-08
sulfur compound metabolic process (GO:0006790)	285	19	6.7	+	2.84	8.67e-05	0.00488
regulation of stress-activated MAPK cascade (GO:0032872)	180	12	4.23	+	2.84	0.00168	0.0457
negative regulation of mitotic cell cycle (GO:0045930)	210	14	4.94	+	2.84	0.000717	0.0244
blood vessel development (GO:0001568)	541	36	12.72	+	2.83	6.98e-08	1.31e-05
cellular response to organic cyclic compound (GO:0071407)	377	25	8.86	+	2.82	7.58e-06	0.000678
regulation of Ras protein signal transduction (GO:0046578)	242	16	5.69	+	2.81	0.000335	0.0139
carboxylic acid catabolic process (GO:0046395)	182	12	4.28	+	2.8	0.00184	0.0482
respiratory tube development (GO:0030323)	213	14	5.01	+	2.8	0.000817	0.0263
regulation of stress-activated protein kinase signaling cascade (GO:0070302)	183	12	4.3	+	2.79	0.00192	0.0498
steroid metabolic process (GO:0008202)	244	16	5.74	+	2.79	0.000365	0.0148
lipid biosynthetic process (GO:0008610)	458	30	10.77	+	2.79	1.19e-06	0.000141
fatty acid metabolic process (GO:0006631)	336	22	7.9	+	2.78	3.17e-05	0.00227
alcohol metabolic process (GO:0006066)	276	18	6.49	+	2.77	0.000171	0.00803
negative regulation of cell development (GO:0010721)	200	13	4.7	+	2.76	0.00136	0.0387
mitotic cell cycle (GO:0000278)	539	35	12.67	+	2.76	1.85e-07	3.03e-05
glycerolipid metabolic process (GO:0046486)	324	21	7.62	+	2.76	5.48e-05	0.00345
regulation of lipid localization (GO:1905952)	201	13	4.73	+	2.75	0.00142	0.04
negative regulation of cell differentiation (GO:0045596)	681	44	16.01	+	2.75	5.34e-09	1.5e-06
localization of cell (GO:0051674)	1023	66	24.05	+	2.74	5.88e-13	5.79e-10
cell motility (GO:0048870)	1023	66	24.05	+	2.74	5.88e-13	5.45e-10
regulation of neurogenesis (GO:0050767)	436	28	10.25	+	2.73	3.86e-06	0.000377
monocarboxylic acid metabolic process (GO:0032787)	485	31	11.4	+	2.72	1.28e-06	0.00015
carboxylic acid metabolic process (GO:0019752)	752	48	17.68	+	2.71	1.5e-09	4.93e-07
tube morphogenesis (GO:0035239)	737	47	17.33	+	2.71	2.31e-09	7.13e-07
oxoacid metabolic process (GO:0043436)	769	49	18.08	+	2.71	1.06e-09	3.55e-07
cell population proliferation (GO:0008283)	550	35	12.93	+	2.71	2.9e-07	4.31e-05
morphogenesis of an epithelium (GO:0002009)	519	33	12.2	+	2.7	6.49e-07	8.31e-05
negative regulation of locomotion (GO:0040013)	331	21	7.78	+	2.7	7.3e-05	0.00433
cell-cell signaling by wnt (GO:0198738)	237	15	5.57	+	2.69	0.000777	0.0258
Wnt signaling pathway (GO:0016055)	237	15	5.57	+	2.69	0.000777	0.0257
organic acid metabolic process (GO:0006082)	806	51	18.95	+	2.69	5.92e-10	2.22e-07
vasculature development (GO:0001944)	571	36	13.43	+	2.68	2.42e-07	3.66e-05
negative regulation of developmental process (GO:0051093)	952	60	22.38	+	2.68	1.82e-11	9.89e-09
regulation of epithelial cell migration (GO:0010632)	238	15	5.6	+	2.68	0.000809	0.0265
regulation of cell projection organization (GO:0031344)	746	47	17.54	+	2.68	3.32e-09	9.86e-07
positive regulation of cellular protein localization (GO:1903829)	272	17	6.4	+	2.66	0.000408	0.0157
mitotic cell cycle process (GO:1903047)	468	29	11	+	2.64	4.99e-06	0.000467
cell division (GO:0051301)	487	30	11.45	+	2.62	3.83e-06	0.000376
regulation of cytosolic calcium ion concentration (GO:0051480)	341	21	8.02	+	2.62	0.000108	0.00583
phospholipid metabolic process (GO:0006644)	325	20	7.64	+	2.62	0.000158	0.00762
regulation of cell morphogenesis (GO:0022604)	326	20	7.67	+	2.61	0.000164	0.00784
positive regulation of kinase activity (GO:0033674)	506	31	11.9	+	2.61	2.93e-06	0.000298
cell-cell adhesion (GO:0098609)	409	25	9.62	+	2.6	2.76e-05	0.00202
positive regulation of cell cycle (GO:0045787)	361	22	8.49	+	2.59	8.62e-05	0.00488
positive regulation of cell development (GO:0010720)	361	22	8.49	+	2.59	8.62e-05	0.00487
tissue morphogenesis (GO:0048729)	625	38	14.7	+	2.59	4.24e-07	5.91e-05
regulation of cell development (GO:0060284)	576	35	13.54	+	2.58	8e-07	9.91e-05
regulation of cellular protein catabolic process (GO:1903362)	247	15	5.81	+	2.58	0.00115	0.0339
positive regulation of cytosolic calcium ion concentration (GO:0007204)	297	18	6.98	+	2.58	0.000394	0.0156
axon guidance (GO:0007411)	231	14	5.43	+	2.58	0.00169	0.0458
negative regulation of cellular component organization (GO:0051129)	744	45	17.49	+	2.57	3.08e-08	6.47e-06
neuron projection guidance (GO:0097485)	232	14	5.45	+	2.57	0.00175	0.0466
response to organic cyclic compound (GO:0014070)	630	38	14.81	+	2.57	4.6e-07	6.3e-05
regulation of plasma membrane bounded cell projection organization (GO:0120035)	730	44	17.16	+	2.56	4.77e-08	9.52e-06
cellular response to nitrogen compound (GO:1901699)	516	31	12.13	+	2.56	6.84e-06	0.000622
negative regulation of cell migration (GO:0030336)	283	17	6.65	+	2.55	0.000623	0.0219
axon development (GO:0061564)	383	23	9.01	+	2.55	7.39e-05	0.00434
epithelial tube morphogenesis (GO:0060562)	367	22	8.63	+	2.55	0.000108	0.00584
negative regulation of cell cycle (GO:0045786)	402	24	9.45	+	2.54	5.65e-05	0.00352
extracellular matrix organization (GO:0030198)	268	16	6.3	+	2.54	0.000947	0.0293
neuron projection morphogenesis (GO:0048812)	486	29	11.43	+	2.54	1.53e-05	0.00126
tube development (GO:0035295)	956	57	22.48	+	2.54	4.78e-10	1.88e-07
regulation of cell migration (GO:0030334)	940	56	22.1	+	2.53	7.1e-10	2.6e-07
external encapsulating structure organization (GO:0045229)	269	16	6.32	+	2.53	0.000982	0.0301
regulation of cellular component movement (GO:0051270)	1076	64	25.3	+	2.53	3.85e-11	1.89e-08
extracellular structure organization (GO:0043062)	269	16	6.32	+	2.53	0.000982	0.03
organophosphate biosynthetic process (GO:0090407)	370	22	8.7	+	2.53	0.000121	0.00622
ribonucleotide metabolic process (GO:0009259)	286	17	6.72	+	2.53	0.000696	0.024
positive regulation of catabolic process (GO:0009896)	456	27	10.72	+	2.52	3.43e-05	0.00242
plasma membrane bounded cell projection morphogenesis (GO:0120039)	491	29	11.54	+	2.51	1.67e-05	0.00134
regulation of cellular response to growth factor stimulus (GO:0090287)	288	17	6.77	+	2.51	0.000748	0.0253
synapse organization (GO:0050808)	305	18	7.17	+	2.51	0.00053	0.0192
nucleoside phosphate metabolic process (GO:0006753)	373	22	8.77	+	2.51	0.000134	0.00674
cell morphogenesis involved in differentiation (GO:0000904)	577	34	13.57	+	2.51	2.75e-06	0.000288
regulation of lipid metabolic process (GO:0019216)	357	21	8.39	+	2.5	0.000196	0.00893
regulation of locomotion (GO:0040012)	1038	61	24.41	+	2.5	1.8e-10	8.09e-08
regulation of small GTPase mediated signal transduction (GO:0051056)	273	16	6.42	+	2.49	0.00114	0.0335
circulatory system development (GO:0072359)	923	54	21.7	+	2.49	2.57e-09	7.78e-07
response to peptide (GO:1901652)	342	20	8.04	+	2.49	0.000297	0.0126
locomotion (GO:0040011)	1232	72	28.97	+	2.49	5.02e-12	3.29e-09
regulation of angiogenesis (GO:0045765)	291	17	6.84	+	2.48	0.000834	0.0269
regulation of actin filament-based process (GO:0032970)	411	24	9.66	+	2.48	0.000115	0.00608
regulation of developmental growth (GO:0048638)	394	23	9.26	+	2.48	0.000167	0.00792
cell projection morphogenesis (GO:0048858)	497	29	11.69	+	2.48	1.88e-05	0.0015
small molecule catabolic process (GO:0044282)	292	17	6.87	+	2.48	0.000864	0.0275
positive regulation of proteolysis (GO:0045862)	345	20	8.11	+	2.47	0.000524	0.0191
positive regulation of transferase activity (GO:0051347)	587	34	13.8	+	2.46	3.56e-06	0.000352
nucleotide metabolic process (GO:0009117)	364	21	8.56	+	2.45	0.000372	0.0148
cell morphogenesis (GO:0000902)	746	43	17.54	+	2.45	1.78e-07	2.95e-05
regulation of vasculature development (GO:1901342)	295	17	6.94	+	2.45	0.000961	0.0297
regulation of cell motility (GO:2000145)	990	57	23.28	+	2.45	1.9e-09	6e-07
cell part morphogenesis (GO:0032990)	522	30	12.27	+	2.44	1.6e-05	0.0013
positive regulation of protein kinase activity (GO:0045860)	435	25	10.23	+	2.44	9.13e-05	0.00508
negative regulation of cell motility (GO:2000146)	296	17	6.96	+	2.44	0.000995	0.0301
ribose phosphate metabolic process (GO:0019693)	297	17	6.98	+	2.43	0.00167	0.0456
cellular response to hormone stimulus (GO:0032870)	368	21	8.65	+	2.43	0.000398	0.0155
positive regulation of growth (GO:0045927)	298	17	7.01	+	2.43	0.00169	0.0459
positive regulation of cell migration (GO:0030335)	564	32	13.26	+	2.41	9.86e-06	0.000857
positive regulation of cellular catabolic process (GO:0031331)	388	22	9.12	+	2.41	0.000294	0.0125
positive regulation of cell adhesion (GO:0045785)	441	25	10.37	+	2.41	0.000105	0.00573
nucleobase-containing small molecule metabolic process (GO:0055086)	424	24	9.97	+	2.41	0.00015	0.00734
cellular response to oxygen-containing compound (GO:1901701)	920	52	21.63	+	2.4	1.72e-08	3.92e-06
developmental growth (GO:0048589)	443	25	10.42	+	2.4	0.00011	0.00591
regulation of GTPase activity (GO:0043087)	319	18	7.5	+	2.4	0.00124	0.036
movement of cell or subcellular component (GO:0006928)	1454	82	34.19	+	2.4	6.86e-13	6e-10
regulation of anatomical structure morphogenesis (GO:0022603)	968	54	22.76	+	2.37	1.24e-08	3.01e-06
cellular component morphogenesis (GO:0032989)	610	34	14.34	+	2.37	1.1e-05	0.000947
negative regulation of cellular component movement (GO:0051271)	305	17	7.17	+	2.37	0.00188	0.0495
learning or memory (GO:0007611)	305	17	7.17	+	2.37	0.00188	0.0494
gland development (GO:0048732)	431	24	10.13	+	2.37	0.000178	0.00833
chemotaxis (GO:0006935)	486	27	11.43	+	2.36	6.92e-05	0.00414
regulation of supramolecular fiber organization (GO:1902903)	380	21	8.93	+	2.35	0.000514	0.019
positive regulation of nervous system development (GO:0051962)	345	19	8.11	+	2.34	0.00103	0.0306
taxis (GO:0042330)	491	27	11.54	+	2.34	7.97e-05	0.0046
growth (GO:0040007)	455	25	10.7	+	2.34	0.000151	0.00738
positive regulation of cellular component movement (GO:0051272)	604	33	14.2	+	2.32	1.86e-05	0.00149
microtubule cytoskeleton organization (GO:0000226)	513	28	12.06	+	2.32	6.52e-05	0.00396
positive regulation of cell motility (GO:2000147)	587	32	13.8	+	2.32	2.66e-05	0.00196
response to oxidative stress (GO:0006979)	349	19	8.21	+	2.32	0.00112	0.0332
small molecule metabolic process (GO:0044281)	1418	77	33.34	+	2.31	2.25e-11	1.14e-08
negative regulation of multicellular organismal process (GO:0051241)	1087	59	25.56	+	2.31	6.57e-09	1.73e-06
embryonic organ development (GO:0048568)	498	27	11.71	+	2.31	0.000152	0.00743
response to organonitrogen compound (GO:0010243)	757	41	17.8	+	2.3	1.63e-06	0.000185
cell projection assembly (GO:0030031)	389	21	9.15	+	2.3	0.000643	0.0224
axonogenesis (GO:0007409)	352	19	8.28	+	2.3	0.0012	0.0352
lipid localization (GO:0010876)	352	19	8.28	+	2.3	0.0012	0.0351
positive regulation of cell differentiation (GO:0045597)	927	50	21.8	+	2.29	1.4e-07	2.39e-05
regulation of protein catabolic process (GO:0042176)	390	21	9.17	+	2.29	0.00066	0.023
plasma membrane bounded cell projection assembly (GO:0120031)	373	20	8.77	+	2.28	0.000935	0.0291
epithelium development (GO:0060429)	1046	56	24.59	+	2.28	3.84e-08	7.84e-06
generation of neurons (GO:0048699)	1366	73	32.12	+	2.27	2.2e-10	9.64e-08
regulation of kinase activity (GO:0043549)	769	41	18.08	+	2.27	3.2e-06	0.000323
transmembrane receptor protein tyrosine kinase signaling pathway (GO:0007169)	357	19	8.39	+	2.26	0.00136	0.0387
regulation of membrane potential (GO:0042391)	451	24	10.6	+	2.26	0.000469	0.0177
positive regulation of locomotion (GO:0040017)	602	32	14.15	+	2.26	3.6e-05	0.00249
regulation of cell differentiation (GO:0045595)	1581	84	37.17	+	2.26	6.63e-12	4.02e-09
cellular response to endogenous stimulus (GO:0071495)	885	47	20.81	+	2.26	4.95e-07	6.55e-05
cellular calcium ion homeostasis (GO:0006874)	452	24	10.63	+	2.26	0.000475	0.0177
chemical homeostasis (GO:0048878)	1133	60	26.64	+	2.25	1.24e-08	3.05e-06
regulation of cytoskeleton organization (GO:0051493)	529	28	12.44	+	2.25	0.000132	0.00664
positive regulation of developmental process (GO:0051094)	1419	75	33.36	+	2.25	1.48e-10	6.87e-08
cell cycle process (GO:0022402)	814	43	19.14	+	2.25	1.9e-06	0.000209
embryonic morphogenesis (GO:0048598)	625	33	14.7	+	2.25	2.93e-05	0.00213
organophosphate metabolic process (GO:0019637)	741	39	17.42	+	2.24	7.13e-06	0.000642
head development (GO:0060322)	703	37	16.53	+	2.24	1.37e-05	0.00115
response to hormone (GO:0009725)	570	30	13.4	+	2.24	7.54e-05	0.00442
enzyme linked receptor protein signaling pathway (GO:0007167)	552	29	12.98	+	2.23	0.000105	0.00573
regulation of nervous system development (GO:0051960)	534	28	12.56	+	2.23	0.000145	0.00716
cellular divalent inorganic cation homeostasis (GO:0072503)	477	25	11.22	+	2.23	0.000372	0.0149
organic hydroxy compound metabolic process (GO:1901615)	420	22	9.88	+	2.23	0.000992	0.0301
plasma membrane bounded cell projection organization (GO:0120036)	1108	58	26.05	+	2.23	3.12e-08	6.46e-06
regulation of actin cytoskeleton organization (GO:0032956)	364	19	8.56	+	2.22	0.00163	0.0447
positive regulation of hydrolase activity (GO:0051345)	537	28	12.63	+	2.22	0.000154	0.0075
positive regulation of response to external stimulus (GO:0032103)	403	21	9.48	+	2.22	0.00142	0.04
positive regulation of phosphorylation (GO:0042327)	889	46	20.9	+	2.2	1.64e-06	0.000185
neuron differentiation (GO:0030182)	1083	56	25.46	+	2.2	1.2e-07	2.1e-05
response to oxygen-containing compound (GO:1901700)	1317	68	30.97	+	2.2	4.35e-09	1.27e-06
regulation of cell cycle (GO:0051726)	969	50	22.78	+	2.19	4.92e-07	6.56e-05
positive regulation of catalytic activity (GO:0043085)	1106	57	26.01	+	2.19	8.96e-08	1.64e-05
regulation of cell growth (GO:0001558)	427	22	10.04	+	2.19	0.00109	0.0322
regulation of mitotic cell cycle (GO:0007346)	447	23	10.51	+	2.19	0.000801	0.0263
neurogenesis (GO:0022008)	1497	77	35.2	+	2.19	2.6e-10	1.08e-07
cell morphogenesis involved in neuron differentiation (GO:0048667)	448	23	10.53	+	2.18	0.000815	0.0263
response to endogenous stimulus (GO:0009719)	1091	56	25.65	+	2.18	1.31e-07	2.27e-05
regulation of multicellular organismal development (GO:2000026)	1446	74	34	+	2.18	7.71e-10	2.76e-07
calcium ion homeostasis (GO:0055074)	469	24	11.03	+	2.18	0.000618	0.0221
regulation of cell-cell adhesion (GO:0022407)	431	22	10.13	+	2.17	0.00115	0.0339
nervous system development (GO:0007399)	2098	107	49.33	+	2.17	6.07e-14	8.68e-11
brain development (GO:0007420)	648	33	15.24	+	2.17	6.74e-05	0.00405
leukocyte activation (GO:0045321)	550	28	12.93	+	2.17	0.000208	0.00939
regulation of protein kinase activity (GO:0045859)	670	34	15.75	+	2.16	5.21e-05	0.00334
cell projection organization (GO:0030030)	1164	59	27.37	+	2.16	6.86e-08	1.3e-05
pattern specification process (GO:0007389)	456	23	10.72	+	2.15	0.000943	0.0293
neuron projection development (GO:0031175)	715	36	16.81	+	2.14	3.31e-05	0.00236
lipid metabolic process (GO:0006629)	1113	56	26.17	+	2.14	1.95e-07	3.11e-05
cellular ion homeostasis (GO:0006873)	656	33	15.42	+	2.14	7.78e-05	0.00452
ion homeostasis (GO:0050801)	776	39	18.25	+	2.14	2.06e-05	0.0016
export from cell (GO:0140352)	419	21	9.85	+	2.13	0.00178	0.047
regulation of cellular protein localization (GO:1903827)	559	28	13.14	+	2.13	0.000358	0.0146
regulation of transferase activity (GO:0051338)	880	44	20.69	+	2.13	5.14e-06	0.000479
actin cytoskeleton organization (GO:0030036)	523	26	12.3	+	2.11	0.000697	0.0239
divalent inorganic cation homeostasis (GO:0072507)	503	25	11.83	+	2.11	0.000956	0.0296
positive regulation of multicellular organismal process (GO:0051240)	1565	77	36.8	+	2.09	1.87e-09	5.99e-07
skeletal system development (GO:0001501)	488	24	11.47	+	2.09	0.00137	0.0389
regulation of system process (GO:0044057)	610	30	14.34	+	2.09	0.000237	0.0105
immune system development (GO:0002520)	773	38	18.18	+	2.09	3.59e-05	0.00251
central nervous system development (GO:0007417)	875	43	20.57	+	2.09	1.31e-05	0.00111
cell junction organization (GO:0034330)	509	25	11.97	+	2.09	0.00101	0.0303
positive regulation of cell death (GO:0010942)	672	33	15.8	+	2.09	0.000158	0.00761
positive regulation of cellular component organization (GO:0051130)	1203	59	28.29	+	2.09	2e-07	3.14e-05
cell activation (GO:0001775)	633	31	14.88	+	2.08	0.000191	0.00876
negative regulation of programmed cell death (GO:0043069)	942	46	22.15	+	2.08	5.95e-06	0.000548
positive regulation of phosphorus metabolic process (GO:0010562)	963	47	22.64	+	2.08	4.57e-06	0.000439
positive regulation of phosphate metabolic process (GO:0045937)	963	47	22.64	+	2.08	4.57e-06	0.000436
neuron development (GO:0048666)	882	43	20.74	+	2.07	1.42e-05	0.00119
regulation of growth (GO:0040008)	699	34	16.44	+	2.07	0.000126	0.00645
cellular homeostasis (GO:0019725)	864	42	20.32	+	2.07	1.97e-05	0.00155
cellular chemical homeostasis (GO:0055082)	741	36	17.42	+	2.07	7.3e-05	0.00432
anatomical structure formation involved in morphogenesis (GO:0048646)	947	46	22.27	+	2.07	6.53e-06	0.000598
response to nitrogen compound (GO:1901698)	867	42	20.39	+	2.06	2.06e-05	0.00161
cellular cation homeostasis (GO:0030003)	641	31	15.07	+	2.06	0.000319	0.0134
regulation of cell cycle process (GO:0010564)	601	29	14.13	+	2.05	0.000388	0.0154
actin filament-based process (GO:0030029)	581	28	13.66	+	2.05	0.00051	0.0189
cellular response to stress (GO:0033554)	1454	70	34.19	+	2.05	2.55e-08	5.42e-06
cellular lipid metabolic process (GO:0044255)	852	41	20.03	+	2.05	2.96e-05	0.00215
sensory organ development (GO:0007423)	603	29	14.18	+	2.05	0.000404	0.0156
inorganic ion homeostasis (GO:0098771)	732	35	17.21	+	2.03	0.000118	0.00617
anatomical structure morphogenesis (GO:0009653)	2260	108	53.14	+	2.03	2.37e-12	1.69e-09
animal organ morphogenesis (GO:0009887)	1029	49	24.19	+	2.03	5.5e-06	0.000509
regulation of developmental process (GO:0050793)	2521	120	59.28	+	2.02	1.36e-13	1.79e-10
positive regulation of cell population proliferation (GO:0008284)	995	47	23.4	+	2.01	1.07e-05	0.000926
tissue development (GO:0009888)	1675	79	39.38	+	2.01	9.44e-09	2.44e-06
hemopoiesis (GO:0030097)	680	32	15.99	+	2	0.000312	0.0131
cellular metal ion homeostasis (GO:0006875)	574	27	13.5	+	2	0.00122	0.0356
regulation of response to external stimulus (GO:0032101)	893	42	21	+	2	4.45e-05	0.00292
response to lipid (GO:0033993)	638	30	15	+	2	0.00053	0.0193
negative regulation of apoptotic process (GO:0043066)	921	43	21.66	+	1.99	3.66e-05	0.00248
regulation of multicellular organismal process (GO:0051239)	2787	130	65.53	+	1.98	4.08e-14	8.03e-11
positive regulation of signal transduction (GO:0009967)	1503	70	35.34	+	1.98	1.04e-07	1.87e-05
positive regulation of programmed cell death (GO:0043068)	602	28	14.15	+	1.98	0.000994	0.0301
cell-cell signaling (GO:0007267)	821	38	19.3	+	1.97	0.000159	0.00765
cellular response to DNA damage stimulus (GO:0006974)	670	31	15.75	+	1.97	0.000712	0.0244
cell adhesion (GO:0007155)	846	39	19.89	+	1.96	0.000124	0.00635
regulation of hydrolase activity (GO:0051336)	1020	47	23.98	+	1.96	2.14e-05	0.00165
hematopoietic or lymphoid organ development (GO:0048534)	738	34	17.35	+	1.96	0.000321	0.0134
positive regulation of protein metabolic process (GO:0051247)	1476	68	34.7	+	1.96	2.25e-07	3.48e-05
cytoskeleton organization (GO:0007010)	1109	51	26.08	+	1.96	1.11e-05	0.00095
positive regulation of cellular protein metabolic process (GO:0032270)	1394	64	32.78	+	1.95	7.17e-07	8.97e-05
cation homeostasis (GO:0055080)	719	33	16.91	+	1.95	0.000432	0.0165
intracellular signal transduction (GO:0035556)	1243	57	29.23	+	1.95	3.35e-06	0.000334
cellular response to organic substance (GO:0071310)	1816	83	42.7	+	1.94	1.27e-08	2.99e-06
regulation of protein localization (GO:0032880)	920	42	21.63	+	1.94	9.29e-05	0.00515
microtubule-based process (GO:0007017)	767	35	18.03	+	1.94	0.000279	0.0121
biological adhesion (GO:0022610)	856	39	20.13	+	1.94	0.00014	0.00695
regulation of localization (GO:0032879)	2837	129	66.71	+	1.93	3.08e-13	3.47e-10
chordate embryonic development (GO:0043009)	815	37	19.16	+	1.93	0.000244	0.0108
nucleobase-containing compound biosynthetic process (GO:0034654)	618	28	14.53	+	1.93	0.00127	0.0366
cell development (GO:0048468)	1810	82	42.56	+	1.93	2.04e-08	4.59e-06
metal ion homeostasis (GO:0055065)	642	29	15.1	+	1.92	0.00142	0.0399
regulation of phosphorylation (GO:0042325)	1329	60	31.25	+	1.92	2.74e-06	0.00029
positive regulation of molecular function (GO:0044093)	1490	67	35.03	+	1.91	6.59e-07	8.3e-05
regulation of cellular component organization (GO:0051128)	2455	110	57.72	+	1.91	6.59e-11	3.15e-08
ion transmembrane transport (GO:0034220)	737	33	17.33	+	1.9	0.000796	0.0262
positive regulation of protein phosphorylation (GO:0001934)	805	36	18.93	+	1.9	0.000365	0.0148
regulation of programmed cell death (GO:0043067)	1504	67	35.36	+	1.89	1.12e-06	0.000134
embryo development ending in birth or egg hatching (GO:0009792)	831	37	19.54	+	1.89	0.000302	0.0127
positive regulation of cell communication (GO:0010647)	1709	76	40.18	+	1.89	1.52e-07	2.58e-05
regulation of cellular localization (GO:0060341)	856	38	20.13	+	1.89	0.000341	0.0141
apoptotic process (GO:0006915)	811	36	19.07	+	1.89	0.000396	0.0155
organic cyclic compound biosynthetic process (GO:1901362)	811	36	19.07	+	1.89	0.000396	0.0155
regulation of anion transport (GO:0044070)	902	40	21.21	+	1.89	0.000205	0.00929
embryo development (GO:0009790)	1196	53	28.12	+	1.88	1.58e-05	0.00129
positive regulation of gene expression (GO:0010628)	1151	51	27.06	+	1.88	2.57e-05	0.00192
negative regulation of cell death (GO:0060548)	1061	47	24.95	+	1.88	5.11e-05	0.0033
positive regulation of signaling (GO:0023056)	1716	76	40.35	+	1.88	2.41e-07	3.69e-05
transmembrane transport (GO:0055085)	928	41	21.82	+	1.88	0.000168	0.00793
regulation of cellular component biogenesis (GO:0044087)	974	43	22.9	+	1.88	0.000144	0.00715
phosphate-containing compound metabolic process (GO:0006796)	1633	72	38.4	+	1.88	5.06e-07	6.64e-05
positive regulation of intracellular signal transduction (GO:1902533)	953	42	22.41	+	1.87	0.000191	0.00876
regulation of MAPK cascade (GO:0043408)	704	31	16.55	+	1.87	0.0015	0.0417
regulation of catalytic activity (GO:0050790)	1887	83	44.37	+	1.87	5.95e-08	1.14e-05
negative regulation of cell population proliferation (GO:0008285)	705	31	16.58	+	1.87	0.00151	0.0419
regulation of cell population proliferation (GO:0042127)	1691	74	39.76	+	1.86	4.9e-07	6.59e-05
homeostatic process (GO:0042592)	1695	74	39.85	+	1.86	5.09e-07	6.62e-05
animal organ development (GO:0048513)	3146	137	73.97	+	1.85	8.52e-13	7.06e-10
phosphorus metabolic process (GO:0006793)	1655	72	38.91	+	1.85	9.11e-07	0.000111
programmed cell death (GO:0012501)	852	37	20.03	+	1.85	0.000528	0.0192
positive regulation of cellular metabolic process (GO:0031325)	3114	135	73.22	+	1.84	2.55e-12	1.74e-09
system development (GO:0048731)	4176	181	98.19	+	1.84	2.57e-17	1.35e-13
negative regulation of transcription by RNA polymerase II (GO:0000122)	901	39	21.19	+	1.84	0.000479	0.0179
regulation of phosphate metabolic process (GO:0019220)	1502	65	35.32	+	1.84	4.18e-06	0.000406
regulation of phosphorus metabolic process (GO:0051174)	1503	65	35.34	+	1.84	4.21e-06	0.000407
regulation of cell death (GO:0010941)	1667	72	39.2	+	1.84	1.03e-06	0.000123
positive regulation of protein modification process (GO:0031401)	1042	45	24.5	+	1.84	0.000155	0.00753
cell surface receptor signaling pathway (GO:0007166)	1903	82	44.74	+	1.83	1.65e-07	2.77e-05
regulation of proteolysis (GO:0030162)	720	31	16.93	+	1.83	0.00174	0.0465
cellular response to chemical stimulus (GO:0070887)	2384	102	56.05	+	1.82	5.81e-09	1.58e-06
cell cycle (GO:0007049)	1219	52	28.66	+	1.81	6.37e-05	0.0039
cell death (GO:0008219)	891	38	20.95	+	1.81	0.000683	0.0237
regulation of intracellular signal transduction (GO:1902531)	1577	67	37.08	+	1.81	4.64e-06	0.00044
biosynthetic process (GO:0009058)	2128	90	50.04	+	1.8	8.44e-08	1.56e-05
positive regulation of metabolic process (GO:0009893)	3597	152	84.58	+	1.8	3.71e-13	3.89e-10
regulation of apoptotic process (GO:0042981)	1468	62	34.52	+	1.8	1.25e-05	0.00106
regulation of signaling (GO:0023051)	3226	136	75.85	+	1.79	1.32e-11	7.44e-09
regulation of signal transduction (GO:0009966)	2805	118	65.95	+	1.79	4.94e-10	1.9e-07
regulation of cell communication (GO:0010646)	3214	135	75.57	+	1.79	1.95e-11	1.02e-08
carbohydrate derivative metabolic process (GO:1901135)	811	34	19.07	+	1.78	0.00148	0.0412
negative regulation of transcription, DNA-templated (GO:0045892)	1242	52	29.2	+	1.78	0.000111	0.00593
negative regulation of cellular macromolecule biosynthetic process (GO:2000113)	1436	60	33.76	+	1.78	2.34e-05	0.00177
negative regulation of nucleic acid-templated transcription (GO:1903507)	1246	52	29.3	+	1.77	0.000114	0.00605
negative regulation of RNA biosynthetic process (GO:1902679)	1247	52	29.32	+	1.77	0.000114	0.00606
cellular developmental process (GO:0048869)	3611	150	84.9	+	1.77	1.69e-12	1.27e-09
regulation of catabolic process (GO:0009894)	868	36	20.41	+	1.76	0.00138	0.039
positive regulation of cellular biosynthetic process (GO:0031328)	1833	76	43.1	+	1.76	2.06e-06	0.000223
positive regulation of nitrogen compound metabolic process (GO:0051173)	2899	120	68.16	+	1.76	8.7e-10	3.05e-07
positive regulation of transport (GO:0051050)	1015	42	23.87	+	1.76	0.000669	0.0232
negative regulation of macromolecule biosynthetic process (GO:0010558)	1452	60	34.14	+	1.76	3.65e-05	0.00249
cellular biosynthetic process (GO:0044249)	1985	82	46.67	+	1.76	9.52e-07	0.000115
cell differentiation (GO:0030154)	3560	147	83.71	+	1.76	6.74e-12	3.93e-09
organic substance biosynthetic process (GO:1901576)	2062	85	48.48	+	1.75	6.57e-07	8.34e-05
response to organic substance (GO:0010033)	2529	104	59.46	+	1.75	2.33e-08	5.02e-06
positive regulation of biosynthetic process (GO:0009891)	1877	77	44.13	+	1.74	2.62e-06	0.000279
regulation of protein phosphorylation (GO:0001932)	1171	48	27.53	+	1.74	0.000351	0.0144
multicellular organism development (GO:0007275)	4788	196	112.58	+	1.74	2.33e-16	9.15e-13
regulation of ion transport (GO:0043269)	1370	56	32.21	+	1.74	0.000107	0.00581
positive regulation of transcription by RNA polymerase II (GO:0045944)	1204	49	28.31	+	1.73	0.000291	0.0125
positive regulation of cellular process (GO:0048522)	5672	230	133.36	+	1.72	1.51e-19	1.19e-15
negative regulation of signaling (GO:0023057)	1332	54	31.32	+	1.72	0.000135	0.00676
negative regulation of cellular biosynthetic process (GO:0031327)	1508	61	35.46	+	1.72	5.18e-05	0.00333
positive regulation of macromolecule metabolic process (GO:0010604)	3290	133	77.36	+	1.72	3.8e-10	1.53e-07
regulation of biological quality (GO:0065008)	3935	158	92.52	+	1.71	5.77e-12	3.63e-09
negative regulation of cell communication (GO:0010648)	1328	53	31.23	+	1.7	0.000265	0.0116
regulation of organelle organization (GO:0033043)	1182	47	27.79	+	1.69	0.000781	0.0258
positive regulation of biological process (GO:0048518)	6165	245	144.96	+	1.69	3.45e-20	5.44e-16
regulation of transport (GO:0051049)	1863	74	43.8	+	1.69	1.55e-05	0.00127
anatomical structure development (GO:0048856)	5166	205	121.47	+	1.69	9.07e-16	2.38e-12
positive regulation of response to stimulus (GO:0048584)	2254	89	53	+	1.68	1.83e-06	0.000203
negative regulation of RNA metabolic process (GO:0051253)	1347	53	31.67	+	1.67	0.000414	0.0159
negative regulation of biosynthetic process (GO:0009890)	1551	61	36.47	+	1.67	0.000129	0.00656
regulation of protein modification process (GO:0031399)	1556	61	36.59	+	1.67	0.000133	0.00671
localization (GO:0051179)	4943	193	116.22	+	1.66	5.97e-14	9.4e-11
negative regulation of cellular process (GO:0048523)	4817	188	113.26	+	1.66	1.83e-13	2.22e-10
regulation of cellular protein metabolic process (GO:0032268)	2310	90	54.31	+	1.66	3.28e-06	0.000329
negative regulation of signal transduction (GO:0009968)	1207	47	28.38	+	1.66	0.000922	0.0288
developmental process (GO:0032502)	5554	216	130.59	+	1.65	5.84e-16	1.84e-12
regulation of molecular function (GO:0065009)	2577	100	60.59	+	1.65	8.63e-07	0.000106
positive regulation of macromolecule biosynthetic process (GO:0010557)	1727	67	40.61	+	1.65	7.34e-05	0.00433
positive regulation of nucleic acid-templated transcription (GO:1903508)	1499	58	35.25	+	1.65	0.000292	0.0125
positive regulation of transcription, DNA-templated (GO:0045893)	1499	58	35.25	+	1.65	0.000292	0.0125
positive regulation of RNA biosynthetic process (GO:1902680)	1500	58	35.27	+	1.64	0.000294	0.0125
regulation of protein metabolic process (GO:0051246)	2483	96	58.38	+	1.64	1.69e-06	0.000189
response to chemical (GO:0042221)	3472	134	81.64	+	1.64	6.14e-09	1.64e-06
positive regulation of nucleobase-containing compound metabolic process (GO:0045935)	1774	68	41.71	+	1.63	9.07e-05	0.00508
negative regulation of biological process (GO:0048519)	5264	198	123.77	+	1.6	1e-12	7.89e-10
reproductive process (GO:0022414)	1470	55	34.56	+	1.59	0.000974	0.03
positive regulation of RNA metabolic process (GO:0051254)	1604	60	37.71	+	1.59	0.000468	0.0177
reproduction (GO:0000003)	1471	55	34.59	+	1.59	0.000979	0.03
negative regulation of nucleobase-containing compound metabolic process (GO:0045934)	1455	54	34.21	+	1.58	0.00127	0.0366
cellular component assembly (GO:0022607)	2029	75	47.71	+	1.57	0.000123	0.00632
regulation of response to stimulus (GO:0048583)	3899	143	91.68	+	1.56	4.06e-08	8.2e-06
response to stress (GO:0006950)	3227	118	75.88	+	1.56	1.25e-06	0.000147
cellular component organization (GO:0016043)	5151	184	121.11	+	1.52	9.68e-10	3.31e-07
catabolic process (GO:0009056)	1757	62	41.31	+	1.5	0.00183	0.0482
macromolecule localization (GO:0033036)	2312	81	54.36	+	1.49	0.00038	0.0151
response to external stimulus (GO:0009605)	2372	83	55.77	+	1.49	0.000336	0.0139
cellular component organization or biogenesis (GO:0071840)	5345	185	125.68	+	1.47	1.06e-08	2.64e-06
negative regulation of cellular metabolic process (GO:0031324)	2485	86	58.43	+	1.47	0.000341	0.014
negative regulation of nitrogen compound metabolic process (GO:0051172)	2286	79	53.75	+	1.47	0.000627	0.022
negative regulation of macromolecule metabolic process (GO:0010605)	2670	91	62.78	+	1.45	0.000397	0.0154
ion transport (GO:0006811)	2504	85	58.88	+	1.44	0.000775	0.0258
cellular component biogenesis (GO:0044085)	2256	76	53.04	+	1.43	0.00166	0.0454
establishment of localization (GO:0051234)	3716	124	87.37	+	1.42	5.38e-05	0.00343
organelle organization (GO:0006996)	3178	105	74.72	+	1.41	0.000395	0.0156
negative regulation of metabolic process (GO:0009892)	2926	96	68.8	+	1.4	0.000849	0.0272
regulation of cellular metabolic process (GO:0031323)	5743	188	135.03	+	1.39	4.01e-07	5.68e-05
multicellular organismal process (GO:0032501)	7324	237	172.21	+	1.38	5.76e-09	1.59e-06
transport (GO:0006810)	3555	115	83.59	+	1.38	0.000368	0.0148
regulation of metabolic process (GO:0019222)	6441	207	151.45	+	1.37	2.71e-07	4.06e-05
cellular metabolic process (GO:0044237)	6379	205	149.99	+	1.37	3.26e-07	4.72e-05
cellular response to stimulus (GO:0051716)	6575	211	154.6	+	1.36	1.92e-07	3.08e-05
organonitrogen compound metabolic process (GO:1901564)	4291	137	100.89	+	1.36	0.000136	0.00677
primary metabolic process (GO:0044238)	6275	198	147.54	+	1.34	2.77e-06	0.000288
metabolic process (GO:0008152)	7434	234	174.79	+	1.34	1.01e-07	1.83e-05
regulation of primary metabolic process (GO:0080090)	5538	174	130.21	+	1.34	2.1e-05	0.00163
regulation of biosynthetic process (GO:0009889)	3911	122	91.96	+	1.33	0.00093	0.029
organic substance metabolic process (GO:0071704)	7015	218	164.94	+	1.32	1.38e-06	0.000158
regulation of cellular biosynthetic process (GO:0031326)	3833	119	90.12	+	1.32	0.00155	0.0428
regulation of macromolecule metabolic process (GO:0060255)	5947	183	139.83	+	1.31	3.99e-05	0.00266
regulation of nitrogen compound metabolic process (GO:0051171)	5358	164	125.98	+	1.3	0.00019	0.00876
cell communication (GO:0007154)	5233	160	123.04	+	1.3	0.000255	0.0112
response to stimulus (GO:0050896)	8448	256	198.64	+	1.29	4.57e-07	6.31e-05
signaling (GO:0023052)	5126	155	120.53	+	1.29	0.000625	0.022
regulation of gene expression (GO:0010468)	4546	137	106.89	+	1.28	0.00175	0.0467
nitrogen compound metabolic process (GO:0006807)	5724	168	134.59	+	1.25	0.00119	0.0347
regulation of cellular process (GO:0050794)	11462	328	269.5	+	1.22	3.45e-07	4.93e-05
cellular process (GO:0009987)	15087	431	354.74	+	1.21	5.23e-14	9.15e-11
regulation of biological process (GO:0050789)	11977	342	281.61	+	1.21	1.18e-07	2.09e-05
biological regulation (GO:0065007)	12582	359	295.84	+	1.21	2.06e-08	4.56e-06
biological_process (GO:0008150)	20425	505	480.25	+	1.05	2.89e-06	0.000297
G protein-coupled receptor signaling pathway (GO:0007186)	1829	19	43	-	0.44	4.42e-05	0.00291
sensory perception (GO:0007600)	1645	16	38.68	-	0.41	3.92e-05	0.00263
Unclassified (UNCLASSIFIED)	1563	12	36.75	-	0.33	2.89e-06	0.000295
sensory perception of chemical stimulus (GO:0007606)	1223	6	28.76	-	0.21	4.01e-07	5.64e-05
sensory perception of smell (GO:0007608)	1123	3	26.4	-	0.11	1.67e-08	3.88e-06
NS vs C
Analysis Type:	PANTHER Overrepresentation Test (Released 20210224)
Annotation Version and Release Date:	GO Ontology database DOI: 10.5281/zenodo.4495804 Released 2021-02-01
Analyzed List:	upload_1 (Mus musculus)
Reference List:	Mus musculus (all genes in database)
Test Type:	FISHER
Correction:	FDR
GO biological process complete	Mus musculus - REFLIST (21988)	upload_1 (45)	upload_1 (expected)	upload_1 (over/under)	upload_1 (fold Enrichment)	upload_1 (raw P-value)	upload_1 (FDR)
regulation of intestinal cholesterol absorption (GO:0030300)	11	3	0.02	+	> 100	2.85e-06	0.00898
regulation of intestinal lipid absorption (GO:1904729)	12	3	0.02	+	> 100	3.56e-06	0.00801
regulation of intestinal absorption (GO:1904478)	16	3	0.03	+	91.62	7.54e-06	0.0148
positive regulation of fatty acid biosynthetic process (GO:0045723)	26	3	0.05	+	56.38	2.8e-05	0.0315
positive regulation of triglyceride metabolic process (GO:0090208)	29	3	0.06	+	50.55	3.79e-05	0.0373
positive regulation of lipid catabolic process (GO:0050996)	31	3	0.06	+	47.29	4.56e-05	0.0422
positive regulation of fatty acid metabolic process (GO:0045923)	46	4	0.09	+	42.49	3.26e-06	0.00857
regulation of fatty acid metabolic process (GO:0019217)	95	4	0.19	+	20.57	4.96e-05	0.0434
steroid biosynthetic process (GO:0006694)	98	4	0.2	+	19.94	5.57e-05	0.0462
monocarboxylic acid biosynthetic process (GO:0072330)	149	5	0.3	+	16.4	1.52e-05	0.0218
organic acid biosynthetic process (GO:0016053)	234	6	0.48	+	12.53	8.96e-06	0.0157
steroid metabolic process (GO:0008202)	244	6	0.5	+	12.02	1.13e-05	0.0178
lipid biosynthetic process (GO:0008610)	458	9	0.94	+	9.6	3.6e-07	0.00283
small molecule biosynthetic process (GO:0044283)	463	9	0.95	+	9.5	3.93e-07	0.00207
monocarboxylic acid metabolic process (GO:0032787)	485	7	0.99	+	7.05	5.77e-05	0.0455
carboxylic acid metabolic process (GO:0019752)	752	9	1.54	+	5.85	1.94e-05	0.0254
oxoacid metabolic process (GO:0043436)	769	9	1.57	+	5.72	2.31e-05	0.0279
lipid metabolic process (GO:0006629)	1113	13	2.28	+	5.71	2.39e-07	0.00377
organic acid metabolic process (GO:0006082)	806	9	1.65	+	5.46	3.32e-05	0.0348
small molecule metabolic process (GO:0044281)	1418	14	2.9	+	4.82	5.57e-07	0.00219
NS vs S
Analysis Type:	PANTHER Overrepresentation Test (Released 20210224)
Annotation Version and Release Date:	GO Ontology database DOI: 10.5281/zenodo.4495804 Released 2021-02-01
Analyzed List:	upload_1 (Mus musculus)
Reference List:	Mus musculus (all genes in database)
Test Type:	FISHER
Correction:	FDR
GO biological process complete	Mus musculus - REFLIST (21988)	upload_1 (73)	upload_1 (expected)	upload_1 (over/under)	upload_1 (fold Enrichment)	upload_1 (raw P-value)	upload_1 (FDR)
positive regulation of phagocytosis, engulfment (GO:0060100)	16	3	0.05	+	56.48	3.24e-05	0.0464
positive regulation of membrane invagination (GO:1905155)	16	3	0.05	+	56.48	3.24e-05	0.0425
animal organ regeneration (GO:0031100)	27	4	0.09	+	44.62	3.24e-06	0.0102
regeneration (GO:0031099)	101	5	0.34	+	14.91	2.7e-05	0.0425
regulation of cell death (GO:0010941)	1667	20	5.53	+	3.61	3.5e-07	0.00184
regulation of programmed cell death (GO:0043067)	1504	18	4.99	+	3.6	1.62e-06	0.00637
regulation of apoptotic process (GO:0042981)	1468	17	4.87	+	3.49	5.21e-06	0.0137
regulation of cell population proliferation (GO:0042127)	1691	18	5.61	+	3.21	8.25e-06	0.0186
cellular response to organic substance (GO:0071310)	1816	18	6.03	+	2.99	2.16e-05	0.0378
response to organic substance (GO:0010033)	2529	22	8.4	+	2.62	1.59e-05	0.0314
positive regulation of cellular process (GO:0048522)	5672	41	18.83	+	2.18	4.7e-08	0.00074
positive regulation of biological process (GO:0048518)	6165	42	20.47	+	2.05	1.48e-07	0.00116
